# Supplementary material for: catena-Poly[[[tetra­aqua­erbium(III)]-μ-oxalato-κ4 O 1,O 2:O 1′,O 2′] [bromidobis(pyrazine-2-carboxyl­ato-κ2 N 1,O)cuprate(II)] tetra­hydrate]
Source: Acta Crystallogr Sect E Struct Rep Online. 2010 Jul 3;66(Pt 8):m874–5. doi: 10.1107/S1600536810025274 (PMC3007546; doi:10.1107/S1600536810025274)
Supplement: Supplementary file 1 [file e-66-0m874-sup1.cif]

##############################################################################
###                                                                        ###
###        Electronic paper (Acta Crystallographica Section E)             ###
###                                                                        ###
##############################################################################
#                                                                            #
# This CIF contains the data in a paper accepted for publication in Acta     #
# Crystallographica Section E. It conforms to the requirements of Notes      #
# for Authors for Section E, and has been peer reviewed under the auspices   #
# of the IUCr Commission on Journals.                                        #
#                                                                            #
# Full details of the Crystallographic Information File format               #
# are given in the paper "The Crystallographic Information File (CIF):       #
# a New Standard Archive File for Crystallography" by S. R. Hall, F. H.      #
# Allen and I. D. Brown [Acta Cryst. (1991), A47, 655-685].                  #
#                                                                            #
# The current version of the core CIF dictionary is obtainable from          #
# ftp://ftp.iucr.org/pub/cif_core.dic. The current version number is 2.4.    #
#                                                                            #
# Software is freely available for graphical display of the structure(s) in  #
# this CIF.  For information consult the CIF home page http://www.iucr.org/  #
# cif/home.html                                                              #
#                                                                            #
# This file may be used for bona fide research purposes within the           #
# scientific community so long as proper attribution is given to the journal # 
# article from which it was obtained.                                        #
#                                                                            #
##############################################################################
                                             
data_I
_audit_creation_method     SHELXL-97
_chemical_name_systematic
;
<i>catena</i>-Poly[[[tetraaquaerbium(III)]-\m-oxalato-
\k^4^<i>O</i>^1^,<i>O</i>^2^:<i>O</i>^1'^,<i>O</i>^2'^]
[bromidobis(pyrazine-2-carboxylato-\k^2^<i>N</i>^1^,<i>O</i>)cuprate(II)]
tetrahydrate]
;
_chemical_name_common     ?
_chemical_formula_moiety     'C2 H8 Er O8 +, C10 H6 Br Cu N4 O4 -, 4(H2 O)'
_chemical_formula_sum     'C12 H22 Br Cu Er N4 O16'
_chemical_formula_iupac     '[Er (C2 O4) (H2 O)4] [Cu Br (C5 H3 N2 O2)2], 4H2 O'
_chemical_formula_weight     789.05
_chemical_melting_point     ?
_symmetry_cell_setting     triclinic
_symmetry_space_group_name_H-M     'P -1'
_symmetry_space_group_name_Hall     '-P 1'
loop_
    _symmetry_equiv_pos_as_xyz
    'x, y, z'
    '-x, -y, -z'
_cell_length_a     8.6678(3)
_cell_length_b     10.2623(4)
_cell_length_c     13.8748(2)
_cell_angle_alpha     96.8720(10)
_cell_angle_beta     99.4190(10)
_cell_angle_gamma     99.7480(10)
_cell_volume     1186.10(6)
_cell_formula_units_Z     2
_cell_measurement_reflns_used     5837
_cell_measurement_theta_min     2.82
_cell_measurement_theta_max     27.90
_cell_measurement_temperature     295(2)
_exptl_crystal_description     block
_exptl_crystal_colour     purple
_exptl_crystal_size_max     0.26
_exptl_crystal_size_mid     0.25
_exptl_crystal_size_min     0.19
_exptl_crystal_density_diffrn     2.209
_exptl_crystal_density_meas     ?
_exptl_crystal_density_method     'not measured'
_exptl_crystal_F_000     764
_exptl_absorpt_coefficient_mu     6.177
_exptl_absorpt_correction_type     multi-scan
_exptl_absorpt_process_details     '(SADABS; Sheldrick, 1996)'
_exptl_absorpt_correction_T_min     0.232
_exptl_absorpt_correction_T_max     0.324
_diffrn_ambient_temperature     295(2)
_diffrn_radiation_type     MoK\a
_diffrn_radiation_wavelength     0.71073
_diffrn_radiation_source     'fine-focus sealed tube'
_diffrn_radiation_monochromator     graphite
_diffrn_measurement_device_type     'Bruker APEXII CCD'
_diffrn_measurement_method     '\f and \w scan'
_diffrn_detector_area_resol_mean     ?
_diffrn_reflns_number     14850
_diffrn_reflns_av_R_equivalents     0.0226
_diffrn_reflns_av_sigmaI/netI     0.0279
_diffrn_reflns_theta_min     1.51
_diffrn_reflns_theta_max     27.50
_diffrn_reflns_theta_full     27.50
_diffrn_measured_fraction_theta_max     0.965
_diffrn_measured_fraction_theta_full     0.965
_diffrn_reflns_limit_h_min     -10
_diffrn_reflns_limit_h_max     11
_diffrn_reflns_limit_k_min     -13
_diffrn_reflns_limit_k_max     13
_diffrn_reflns_limit_l_min     -18
_diffrn_reflns_limit_l_max     17
_diffrn_standards_number     0
_diffrn_standards_interval_count     ?
_diffrn_standards_interval_time     ?
_diffrn_standards_decay_%     ?
_reflns_number_total     5260
_reflns_number_gt     4480
_reflns_threshold_expression     I>2\s(I)
_refine_ls_structure_factor_coef     Fsqd
_refine_ls_matrix_type     full
_refine_ls_R_factor_all     0.0347
_refine_ls_R_factor_gt     0.0274
_refine_ls_wR_factor_gt     0.0672
_refine_ls_wR_factor_ref     0.0718
_refine_ls_goodness_of_fit_ref     1.006
_refine_ls_restrained_S_all     1.004
_refine_ls_number_reflns     5260
_refine_ls_number_parameters     316
_refine_ls_number_restraints     24
_refine_ls_hydrogen_treatment     constr
_refine_ls_weighting_scheme     calc
_refine_ls_weighting_details
         'calc w=1/[\s^2^(Fo^2^)+(0.0399P)^2^+0.5356P] where P=(Fo^2^+2Fc^2^)/3'
_atom_sites_solution_hydrogens     geom
_atom_sites_solution_primary     direct
_atom_sites_solution_secondary     difmap
_refine_ls_shift/su_max     0.001
_refine_ls_shift/su_mean     0.000
_refine_diff_density_max     1.593
_refine_diff_density_min     -0.878
_refine_ls_extinction_method     none
_refine_ls_extinction_coef     ?
loop_
    _atom_type_symbol
    _atom_type_description
    _atom_type_scat_dispersion_real
    _atom_type_scat_dispersion_imag
    _atom_type_scat_source
    'C' 'C' 0.0033 0.0016
                         'International Tables Vol C Tables 4.2.6.8 and 6.1.1.4'
    'H' 'H' 0.0000 0.0000
                         'International Tables Vol C Tables 4.2.6.8 and 6.1.1.4'
    'N' 'N' 0.0061 0.0033
                         'International Tables Vol C Tables 4.2.6.8 and 6.1.1.4'
    'O' 'O' 0.0106 0.0060
                         'International Tables Vol C Tables 4.2.6.8 and 6.1.1.4'
    'Cu' 'Cu' 0.3201 1.2651
                         'International Tables Vol C Tables 4.2.6.8 and 6.1.1.4'
    'Br' 'Br' -0.2901 2.4595
                         'International Tables Vol C Tables 4.2.6.8 and 6.1.1.4'
    'Er' 'Er' -0.2586 4.9576
                         'International Tables Vol C Tables 4.2.6.8 and 6.1.1.4'
_computing_data_collection     'APEX2 (Bruker, 2007)'
_computing_cell_refinement     'SAINT (Bruker, 2007)'
_computing_data_reduction     'SAINT (Bruker, 2007)'
_computing_structure_solution     'SHELXS97 (Sheldrick, 2008)'
_computing_structure_refinement     'SHELXL97 (Sheldrick, 2008)'
_computing_molecular_graphics     'SHELXTL (Sheldrick, 2008)'
_computing_publication_material     'SHELXTL (Sheldrick, 2008)'
loop_
    _atom_site_type_symbol
    _atom_site_label
    _atom_site_fract_x
    _atom_site_fract_y
    _atom_site_fract_z
    _atom_site_U_iso_or_equiv
    _atom_site_adp_type
    _atom_site_calc_flag
    _atom_site_refinement_flags
    _atom_site_occupancy
    _atom_site_disorder_assembly
    _atom_site_disorder_group
    Er Er1 0.242464(16) 0.750762(12) 0.496898(10) 0.02163(6) Uani d . 1 . .
    Br Br1 0.63182(5) 0.80237(4) -0.05645(3) 0.04494(11) Uani d . 1 . .
    Cu Cu1 0.86112(6) 0.70254(4) 0.05289(3) 0.03103(11) Uani d . 1 . .
    O O1 0.8075(3) 0.5245(2) -0.02710(18) 0.0358(6) Uani d . 1 . .
    O O2 0.8561(4) 0.4105(3) -0.1609(2) 0.0546(8) Uani d . 1 . .
    O O3 0.9505(3) 0.8638(2) 0.14745(18) 0.0371(6) Uani d . 1 . .
    O O4 0.9256(4) 0.9694(3) 0.29159(19) 0.0465(7) Uani d . 1 . .
    O O5 0.5154(3) 0.8333(2) 0.49529(17) 0.0275(5) Uani d . 1 . .
    O O6 0.7024(3) 1.0134(2) 0.49841(18) 0.0288(5) Uani d . 1 . .
    O O7 0.0196(3) 0.5961(2) 0.40579(16) 0.0305(6) Uani d . 1 . .
    O O8 -0.1564(3) 0.4115(2) 0.40878(17) 0.0310(6) Uani d . 1 . .
    N N1 1.0142(3) 0.7379(3) -0.03731(19) 0.0270(6) Uani d . 1 . .
    N N2 1.1892(4) 0.7526(3) -0.1867(2) 0.0360(7) Uani d . 1 . .
    N N3 0.7441(4) 0.6513(3) 0.1585(2) 0.0289(6) Uani d . 1 . .
    N N4 0.5947(4) 0.6246(3) 0.3185(2) 0.0413(8) Uani d . 1 . .
    C C1 0.8766(5) 0.5131(3) -0.1011(2) 0.0320(8) Uani d . 1 . .
    C C2 0.9942(4) 0.6345(3) -0.1109(2) 0.0271(7) Uani d . 1 . .
    C C3 1.0800(4) 0.6438(4) -0.1856(3) 0.0326(8) Uani d . 1 . .
    H H3 1.0617 0.5725 -0.2369 0.039 Uiso calc R 1 . .
    C C4 1.2098(5) 0.8521(4) -0.1124(3) 0.0358(9) Uani d . 1 . .
    H H4 1.2867 0.9281 -0.1101 0.043 Uiso calc R 1 . .
    C C5 1.1210(4) 0.8469(3) -0.0382(3) 0.0317(8) Uani d . 1 . .
    H H5 1.1361 0.9199 0.0113 0.038 Uiso calc R 1 . .
    C C6 0.8932(4) 0.8711(3) 0.2268(3) 0.0310(8) Uani d . 1 . .
    C C7 0.7757(4) 0.7492(3) 0.2364(2) 0.0282(7) Uani d . 1 . .
    C C8 0.6999(5) 0.7350(4) 0.3157(3) 0.0353(8) Uani d . 1 . .
    H H8 0.7226 0.8043 0.3687 0.042 Uiso calc R 1 . .
    C C9 0.5669(5) 0.5284(4) 0.2412(3) 0.0433(10) Uani d . 1 . .
    H H9 0.4962 0.4495 0.2417 0.052 Uiso calc R 1 . .
    C C10 0.6391(5) 0.5408(4) 0.1601(3) 0.0384(9) Uani d . 1 . .
    H H10 0.6144 0.4720 0.1067 0.046 Uiso calc R 1 . .
    C C11 0.5638(4) 0.9558(3) 0.4983(2) 0.0228(7) Uani d . 1 . .
    C C12 -0.0399(4) 0.5024(3) 0.4461(2) 0.0241(7) Uani d . 1 . .
    O O1W 0.3563(3) 0.8151(3) 0.66122(17) 0.0430(7) Uani d D 1 . .
    H H1W 0.4129 0.8882 0.6845 0.064 Uiso d RD 1 . .
    H H2W 0.3144 0.7877 0.7057 0.064 Uiso d RD 1 . .
    O O2W 0.0271(3) 0.8392(2) 0.5368(2) 0.0409(7) Uani d D 1 . .
    H H3W 0.0474 0.9082 0.5768 0.061 Uiso d RD 1 . .
    H H4W -0.0580 0.7965 0.5443 0.061 Uiso d RD 1 . .
    O O3W 0.2166(3) 0.7760(2) 0.33238(17) 0.0375(6) Uani d D 1 . .
    H H5W 0.1866 0.7138 0.2865 0.056 Uiso d RD 1 . .
    H H6W 0.2701 0.8366 0.3118 0.056 Uiso d RD 1 . .
    O O4W 0.3673(3) 0.5775(2) 0.4469(2) 0.0384(6) Uani d D 1 . .
    H H7W 0.3347 0.4964 0.4398 0.058 Uiso d RD 1 . .
    H H8W 0.4410 0.5907 0.4168 0.058 Uiso d RD 1 . .
    O O5W 0.5945(3) 0.0292(3) 0.7338(2) 0.0478(7) Uani d D 1 . .
    H H9W 0.5749 0.0653 0.7851 0.072 Uiso d RD 1 . .
    H H10W 0.6603 -0.0171 0.7494 0.072 Uiso d RD 1 . .
    O O6W 0.8142(4) 0.8544(3) 0.7569(2) 0.0604(9) Uani d D 1 . .
    H H12W 0.8929 0.9105 0.7552 0.091 Uiso d RD 1 . .
    H H11W 0.8110 0.8507 0.8152 0.091 Uiso d RD 1 . .
    O O7W 0.7480(3) 0.6941(2) 0.5762(2) 0.0387(6) Uani d D 1 . .
    H H13W 0.6919 0.7345 0.5421 0.058 Uiso d RD 1 . .
    H H14W 0.7622 0.7313 0.6336 0.058 Uiso d RD 1 . .
    O O8W 0.5890(4) 0.2199(3) 0.8812(2) 0.0631(9) Uani d D 1 . .
    H H15W 0.6508 0.2917 0.8877 0.095 Uiso d RD 1 . .
    H H16W 0.5431 0.2229 0.9284 0.095 Uiso d RD 1 . .
loop_
    _atom_site_aniso_label
    _atom_site_aniso_U_11
    _atom_site_aniso_U_22
    _atom_site_aniso_U_33
    _atom_site_aniso_U_12
    _atom_site_aniso_U_13
    _atom_site_aniso_U_23
    Er1 0.02294(10) 0.01592(8) 0.02381(9) -0.00464(6) 0.00914(6) -0.00033(6)
    Br1 0.0424(2) 0.0477(2) 0.0447(2) 0.00720(19) 0.00907(19) 0.00745(19)
    Cu1 0.0406(3) 0.0249(2) 0.0266(2) -0.00133(19) 0.0166(2) -0.00292(17)
    O1 0.0452(16) 0.0277(12) 0.0329(13) -0.0031(11) 0.0188(12) -0.0028(10)
    O2 0.081(2) 0.0332(14) 0.0424(16) -0.0094(15) 0.0276(16) -0.0142(12)
    O3 0.0457(16) 0.0303(13) 0.0318(14) -0.0056(12) 0.0169(12) -0.0033(11)
    O4 0.0581(19) 0.0359(14) 0.0379(15) -0.0042(13) 0.0151(14) -0.0137(12)
    O5 0.0262(12) 0.0159(10) 0.0394(14) -0.0024(9) 0.0106(11) 0.0025(10)
    O6 0.0252(13) 0.0185(10) 0.0421(14) -0.0032(10) 0.0138(11) 0.0019(10)
    O7 0.0358(14) 0.0237(11) 0.0257(12) -0.0112(10) 0.0053(11) 0.0037(10)
    O8 0.0319(13) 0.0282(12) 0.0262(12) -0.0127(10) 0.0053(11) 0.0038(10)
    N1 0.0311(16) 0.0243(14) 0.0237(14) 0.0014(12) 0.0066(12) -0.0002(11)
    N2 0.0399(18) 0.0391(17) 0.0304(16) 0.0028(15) 0.0147(14) 0.0063(13)
    N3 0.0342(16) 0.0237(14) 0.0293(15) 0.0023(12) 0.0133(13) -0.0002(12)
    N4 0.048(2) 0.0419(18) 0.0375(18) 0.0063(16) 0.0211(16) 0.0071(15)
    C1 0.044(2) 0.0243(16) 0.0255(17) 0.0000(16) 0.0110(16) -0.0007(14)
    C2 0.0344(19) 0.0274(16) 0.0204(16) 0.0061(15) 0.0082(14) 0.0024(13)
    C3 0.039(2) 0.0337(18) 0.0246(17) 0.0051(17) 0.0110(16) -0.0001(15)
    C4 0.035(2) 0.0352(19) 0.036(2) -0.0019(17) 0.0102(17) 0.0057(16)
    C5 0.0326(19) 0.0286(17) 0.0312(19) 0.0014(15) 0.0071(16) -0.0004(14)
    C6 0.0318(19) 0.0271(17) 0.0326(19) 0.0021(15) 0.0093(16) -0.0005(15)
    C7 0.0325(19) 0.0268(17) 0.0258(17) 0.0069(15) 0.0082(15) 0.0009(14)
    C8 0.045(2) 0.0345(19) 0.0285(19) 0.0096(17) 0.0132(17) 0.0025(15)
    C9 0.047(2) 0.034(2) 0.052(2) 0.0019(18) 0.025(2) 0.0071(18)
    C10 0.044(2) 0.0285(18) 0.041(2) 0.0000(17) 0.0159(18) -0.0013(16)
    C11 0.0250(17) 0.0201(15) 0.0221(16) -0.0002(14) 0.0081(14) -0.0002(12)
    C12 0.0269(18) 0.0205(15) 0.0227(17) -0.0021(14) 0.0106(14) -0.0033(13)
    O1W 0.0475(17) 0.0427(15) 0.0261(13) -0.0250(13) 0.0108(12) -0.0022(11)
    O2W 0.0306(14) 0.0292(13) 0.0579(17) -0.0072(11) 0.0199(13) -0.0102(12)
    O3W 0.0540(17) 0.0287(12) 0.0239(12) -0.0092(12) 0.0094(12) 0.0016(10)
    O4W 0.0421(15) 0.0188(11) 0.0575(17) 0.0002(11) 0.0276(13) 0.0015(11)
    O5W 0.0489(18) 0.0379(15) 0.0496(17) -0.0084(13) 0.0054(14) 0.0076(13)
    O6W 0.060(2) 0.061(2) 0.0511(19) -0.0132(17) 0.0087(16) 0.0095(16)
    O7W 0.0362(15) 0.0275(12) 0.0513(16) 0.0036(11) 0.0088(13) 0.0043(12)
    O8W 0.061(2) 0.059(2) 0.067(2) -0.0046(17) 0.0265(18) 0.0014(17)
loop_
    _geom_bond_atom_site_label_1
    _geom_bond_atom_site_label_2
    _geom_bond_site_symmetry_2
    _geom_bond_distance
    _geom_bond_publ_flag
    Er1 O1W . 2.300(2) ?
    Er1 O3W . 2.307(2) ?
    Er1 O2W . 2.326(2) ?
    Er1 O4W . 2.327(2) ?
    Er1 O8 2_566 2.337(2) ?
    Er1 O7 . 2.352(2) ?
    Er1 O6 2_676 2.377(2) ?
    Er1 O5 . 2.379(2) ?
    Br1 Cu1 . 2.7158(7) ?
    Cu1 O3 . 1.943(2) ?
    Cu1 O1 . 1.961(2) ?
    Cu1 N3 . 1.985(3) ?
    Cu1 N1 . 1.987(3) ?
    O1 C1 . 1.274(4) ?
    O2 C1 . 1.228(4) ?
    O3 C6 . 1.278(4) ?
    O4 C6 . 1.229(4) ?
    O5 C11 . 1.250(4) ?
    O6 C11 . 1.245(4) ?
    O6 Er1 2_676 2.377(2) ?
    O7 C12 . 1.248(4) ?
    O8 C12 . 1.246(4) ?
    O8 Er1 2_566 2.337(2) ?
    N1 C5 . 1.328(4) ?
    N1 C2 . 1.349(4) ?
    N2 C4 . 1.329(5) ?
    N2 C3 . 1.340(5) ?
    N3 C10 . 1.334(5) ?
    N3 C7 . 1.342(4) ?
    N4 C9 . 1.328(5) ?
    N4 C8 . 1.337(5) ?
    C1 C2 . 1.504(5) ?
    C2 C3 . 1.375(5) ?
    C3 H3 . 0.9300 ?
    C4 C5 . 1.384(5) ?
    C4 H4 . 0.9300 ?
    C5 H5 . 0.9300 ?
    C6 C7 . 1.508(5) ?
    C7 C8 . 1.382(5) ?
    C8 H8 . 0.9300 ?
    C9 C10 . 1.383(5) ?
    C9 H9 . 0.9300 ?
    C10 H10 . 0.9300 ?
    C11 C11 2_676 1.547(6) ?
    C12 C12 2_566 1.553(6) ?
    O1W H1W . 0.8200 ?
    O1W H2W . 0.8200 ?
    O2W H3W . 0.8200 ?
    O2W H4W . 0.8200 ?
    O3W H5W . 0.8200 ?
    O3W H6W . 0.8200 ?
    O4W H7W . 0.8200 ?
    O4W H8W . 0.8200 ?
    O5W H9W . 0.8200 ?
    O5W H10W . 0.8200 ?
    O6W H12W . 0.8200 ?
    O6W H11W . 0.8200 ?
    O7W H13W . 0.8200 ?
    O7W H14W . 0.8200 ?
    O8W H15W . 0.8200 ?
    O8W H16W . 0.8200 ?
loop_
    _geom_angle_atom_site_label_1
    _geom_angle_atom_site_label_2
    _geom_angle_atom_site_label_3
    _geom_angle_site_symmetry_1
    _geom_angle_site_symmetry_3
    _geom_angle
    _geom_angle_publ_flag
    O1W Er1 O3W . . 152.60(9) ?
    O1W Er1 O2W . . 85.77(10) ?
    O3W Er1 O2W . . 100.11(10) ?
    O1W Er1 O4W . . 103.65(10) ?
    O3W Er1 O4W . . 82.75(9) ?
    O2W Er1 O4W . . 153.97(9) ?
    O1W Er1 O8 . 2_566 68.99(8) ?
    O3W Er1 O8 . 2_566 138.02(8) ?
    O2W Er1 O8 . 2_566 83.33(9) ?
    O4W Er1 O8 . 2_566 77.78(9) ?
    O1W Er1 O7 . . 136.09(9) ?
    O3W Er1 O7 . . 70.96(8) ?
    O2W Er1 O7 . . 76.34(8) ?
    O4W Er1 O7 . . 80.30(9) ?
    O8 Er1 O7 2_566 . 69.32(8) ?
    O1W Er1 O6 . 2_676 80.45(9) ?
    O3W Er1 O6 . 2_676 76.48(8) ?
    O2W Er1 O6 . 2_676 70.57(8) ?
    O4W Er1 O6 . 2_676 134.44(9) ?
    O8 Er1 O6 2_566 2_676 141.07(8) ?
    O7 Er1 O6 . 2_676 127.85(8) ?
    O1W Er1 O5 . . 75.95(9) ?
    O3W Er1 O5 . . 81.80(9) ?
    O2W Er1 O5 . . 136.79(8) ?
    O4W Er1 O5 . . 69.22(8) ?
    O8 Er1 O5 2_566 . 123.61(8) ?
    O7 Er1 O5 . . 141.32(8) ?
    O6 Er1 O5 2_676 . 67.99(7) ?
    O3 Cu1 O1 . . 167.79(12) ?
    O3 Cu1 N3 . . 83.39(11) ?
    O1 Cu1 N3 . . 95.48(11) ?
    O3 Cu1 N1 . . 95.47(11) ?
    O1 Cu1 N1 . . 83.09(10) ?
    N3 Cu1 N1 . . 167.97(12) ?
    O3 Cu1 Br1 . . 97.11(8) ?
    O1 Cu1 Br1 . . 95.08(8) ?
    N3 Cu1 Br1 . . 98.49(9) ?
    N1 Cu1 Br1 . . 93.53(8) ?
    C1 O1 Cu1 . . 114.6(2) ?
    C6 O3 Cu1 . . 115.0(2) ?
    C11 O5 Er1 . . 119.8(2) ?
    C11 O6 Er1 . 2_676 119.3(2) ?
    C12 O7 Er1 . . 118.4(2) ?
    C12 O8 Er1 . 2_566 119.3(2) ?
    C5 N1 C2 . . 118.2(3) ?
    C5 N1 Cu1 . . 130.1(2) ?
    C2 N1 Cu1 . . 111.5(2) ?
    C4 N2 C3 . . 116.7(3) ?
    C10 N3 C7 . . 118.4(3) ?
    C10 N3 Cu1 . . 129.9(2) ?
    C7 N3 Cu1 . . 111.6(2) ?
    C9 N4 C8 . . 116.8(3) ?
    O2 C1 O1 . . 124.3(3) ?
    O2 C1 C2 . . 119.9(3) ?
    O1 C1 C2 . . 115.8(3) ?
    N1 C2 C3 . . 120.4(3) ?
    N1 C2 C1 . . 114.4(3) ?
    C3 C2 C1 . . 125.1(3) ?
    N2 C3 C2 . . 121.9(3) ?
    N2 C3 H3 . . 119.1 ?
    C2 C3 H3 . . 119.1 ?
    N2 C4 C5 . . 122.4(3) ?
    N2 C4 H4 . . 118.8 ?
    C5 C4 H4 . . 118.8 ?
    N1 C5 C4 . . 120.3(3) ?
    N1 C5 H5 . . 119.9 ?
    C4 C5 H5 . . 119.9 ?
    O4 C6 O3 . . 124.5(3) ?
    O4 C6 C7 . . 120.2(3) ?
    O3 C6 C7 . . 115.3(3) ?
    N3 C7 C8 . . 120.3(3) ?
    N3 C7 C6 . . 114.6(3) ?
    C8 C7 C6 . . 125.1(3) ?
    N4 C8 C7 . . 121.9(3) ?
    N4 C8 H8 . . 119.1 ?
    C7 C8 H8 . . 119.1 ?
    N4 C9 C10 . . 122.5(4) ?
    N4 C9 H9 . . 118.7 ?
    C10 C9 H9 . . 118.7 ?
    N3 C10 C9 . . 120.0(3) ?
    N3 C10 H10 . . 120.0 ?
    C9 C10 H10 . . 120.0 ?
    O6 C11 O5 . . 127.1(3) ?
    O6 C11 C11 . 2_676 117.2(3) ?
    O5 C11 C11 . 2_676 115.8(4) ?
    O7 C12 O8 . . 127.0(3) ?
    O7 C12 C12 . 2_566 116.8(3) ?
    O8 C12 C12 . 2_566 116.3(4) ?
    Er1 O1W H1W . . 124.5 ?
    Er1 O1W H2W . . 122.6 ?
    H1W O1W H2W . . 106.9 ?
    Er1 O2W H3W . . 116.9 ?
    Er1 O2W H4W . . 126.3 ?
    H3W O2W H4W . . 107.1 ?
    Er1 O3W H5W . . 124.0 ?
    Er1 O3W H6W . . 123.9 ?
    H5W O3W H6W . . 107.0 ?
    Er1 O4W H7W . . 129.1 ?
    Er1 O4W H8W . . 120.7 ?
    H7W O4W H8W . . 107.7 ?
    H9W O5W H10W . . 107.1 ?
    H12W O6W H11W . . 107.2 ?
    H13W O7W H14W . . 107.4 ?
    H15W O8W H16W . . 106.9 ?
loop_
    _geom_torsion_atom_site_label_1
    _geom_torsion_atom_site_label_2
    _geom_torsion_atom_site_label_3
    _geom_torsion_atom_site_label_4
    _geom_torsion_site_symmetry_1
    _geom_torsion_site_symmetry_2
    _geom_torsion_site_symmetry_3
    _geom_torsion_site_symmetry_4
    _geom_torsion
    _geom_torsion_publ_flag
    O3 Cu1 O1 C1 . . . . -89.6(6) ?
    N3 Cu1 O1 C1 . . . . -173.7(3) ?
    N1 Cu1 O1 C1 . . . . -5.7(3) ?
    Br1 Cu1 O1 C1 . . . . 87.2(3) ?
    O1 Cu1 O3 C6 . . . . -89.5(6) ?
    N3 Cu1 O3 C6 . . . . -4.1(3) ?
    N1 Cu1 O3 C6 . . . . -172.1(3) ?
    Br1 Cu1 O3 C6 . . . . 93.7(2) ?
    O1W Er1 O5 C11 . . . . -84.7(2) ?
    O3W Er1 O5 C11 . . . . 79.2(2) ?
    O2W Er1 O5 C11 . . . . -16.8(3) ?
    O4W Er1 O5 C11 . . . . 164.5(3) ?
    O8 Er1 O5 C11 2_566 . . . -137.1(2) ?
    O7 Er1 O5 C11 . . . . 124.2(2) ?
    O6 Er1 O5 C11 2_676 . . . 0.6(2) ?
    O1W Er1 O7 C12 . . . . -19.6(3) ?
    O3W Er1 O7 C12 . . . . 165.7(3) ?
    O2W Er1 O7 C12 . . . . -88.3(2) ?
    O4W Er1 O7 C12 . . . . 80.1(2) ?
    O8 Er1 O7 C12 2_566 . . . -0.4(2) ?
    O6 Er1 O7 C12 2_676 . . . -139.9(2) ?
    O5 Er1 O7 C12 . . . . 118.0(2) ?
    O3 Cu1 N1 C5 . . . . -9.8(3) ?
    O1 Cu1 N1 C5 . . . . -177.6(3) ?
    N3 Cu1 N1 C5 . . . . -93.8(6) ?
    Br1 Cu1 N1 C5 . . . . 87.7(3) ?
    O3 Cu1 N1 C2 . . . . 174.5(2) ?
    O1 Cu1 N1 C2 . . . . 6.7(2) ?
    N3 Cu1 N1 C2 . . . . 90.5(6) ?
    Br1 Cu1 N1 C2 . . . . -88.0(2) ?
    O3 Cu1 N3 C10 . . . . 179.9(3) ?
    O1 Cu1 N3 C10 . . . . -12.3(3) ?
    N1 Cu1 N3 C10 . . . . -94.9(6) ?
    Br1 Cu1 N3 C10 . . . . 83.7(3) ?
    O3 Cu1 N3 C7 . . . . 2.9(2) ?
    O1 Cu1 N3 C7 . . . . 170.6(2) ?
    N1 Cu1 N3 C7 . . . . 88.1(6) ?
    Br1 Cu1 N3 C7 . . . . -93.4(2) ?
    Cu1 O1 C1 O2 . . . . -178.5(3) ?
    Cu1 O1 C1 C2 . . . . 3.6(4) ?
    C5 N1 C2 C3 . . . . -1.5(5) ?
    Cu1 N1 C2 C3 . . . . 174.7(3) ?
    C5 N1 C2 C1 . . . . 177.2(3) ?
    Cu1 N1 C2 C1 . . . . -6.6(4) ?
    O2 C1 C2 N1 . . . . -175.8(3) ?
    O1 C1 C2 N1 . . . . 2.1(5) ?
    O2 C1 C2 C3 . . . . 2.8(6) ?
    O1 C1 C2 C3 . . . . -179.3(3) ?
    C4 N2 C3 C2 . . . . -0.6(5) ?
    N1 C2 C3 N2 . . . . 2.2(5) ?
    C1 C2 C3 N2 . . . . -176.3(3) ?
    C3 N2 C4 C5 . . . . -1.7(5) ?
    C2 N1 C5 C4 . . . . -0.7(5) ?
    Cu1 N1 C5 C4 . . . . -176.1(3) ?
    N2 C4 C5 N1 . . . . 2.4(6) ?
    Cu1 O3 C6 O4 . . . . -174.1(3) ?
    Cu1 O3 C6 C7 . . . . 4.4(4) ?
    C10 N3 C7 C8 . . . . -0.4(5) ?
    Cu1 N3 C7 C8 . . . . 177.0(3) ?
    C10 N3 C7 C6 . . . . -178.8(3) ?
    Cu1 N3 C7 C6 . . . . -1.4(4) ?
    O4 C6 C7 N3 . . . . 176.7(3) ?
    O3 C6 C7 N3 . . . . -1.9(5) ?
    O4 C6 C7 C8 . . . . -1.7(6) ?
    O3 C6 C7 C8 . . . . 179.8(3) ?
    C9 N4 C8 C7 . . . . 0.3(6) ?
    N3 C7 C8 N4 . . . . 0.6(6) ?
    C6 C7 C8 N4 . . . . 178.9(3) ?
    C8 N4 C9 C10 . . . . -1.4(6) ?
    C7 N3 C10 C9 . . . . -0.7(5) ?
    Cu1 N3 C10 C9 . . . . -177.5(3) ?
    N4 C9 C10 N3 . . . . 1.7(6) ?
    Er1 O6 C11 O5 2_676 . . . 179.5(3) ?
    Er1 O6 C11 C11 2_676 . . 2_676 -0.3(5) ?
    Er1 O5 C11 O6 . . . . 179.6(3) ?
    Er1 O5 C11 C11 . . . 2_676 -0.6(4) ?
    Er1 O7 C12 O8 . . . . -179.4(3) ?
    Er1 O7 C12 C12 . . . 2_566 0.2(5) ?
    Er1 O8 C12 O7 2_566 . . . -179.6(3) ?
    Er1 O8 C12 C12 2_566 . . 2_566 0.8(5) ?
loop_
    _geom_hbond_atom_site_label_D
    _geom_hbond_atom_site_label_H
    _geom_hbond_atom_site_label_A
    _geom_hbond_site_symmetry_A
    _geom_hbond_distance_DH
    _geom_hbond_distance_HA
    _geom_hbond_distance_DA
    _geom_hbond_angle_DHA
    _geom_hbond_publ_flag
    O1W H1W O5W 1_565 0.82 1.92 2.712(3) 163 y
    O1W H2W N2 1_456 0.82 2.01 2.823(4) 168 y
    O2W H3W O4 2_676 0.82 2.04 2.825(3) 159 y
    O2W H4W O7W 1_455 0.82 1.97 2.788(4) 174 y
    O3W H5W O2 2_665 0.82 1.97 2.781(3) 167 y
    O3W H6W O5W 2_666 0.82 1.89 2.710(4) 176 y
    O4W H7W O7W 2_666 0.82 1.94 2.758(3) 178 y
    O4W H8W N4 . 0.82 2.08 2.886(4) 169 y
    O5W H9W O8W . 0.82 1.92 2.670(4) 152 y
    O5W H10W O6W 1_545 0.82 2.03 2.835(4) 168 y
    O6W H11W Br1 1_556 0.82 2.59 3.299(3) 146 y
    O6W H12W O3 2_776 0.82 2.57 3.238(4) 139 y
    O6W H12W O4 2_776 0.82 2.07 2.866(4) 164 y
    O7W H13W O5 . 0.82 2.04 2.826(3) 161 y
    O7W H14W O6W . 0.82 1.94 2.746(4) 167 y
    O8W H15W O1 1_556 0.82 2.58 3.351(4) 157 y
    O8W H15W O2 1_556 0.82 2.23 2.951(4) 147 y
    O8W H16W Br1 2_666 0.82 2.53 3.337(3) 170 y
data_global
_journal_date_recd_electronic     2010-06-10
_journal_date_accepted     2010-06-28
_journal_name_full     'Acta Crystallographica, Section E'
_journal_year     2010
_journal_volume     66
_journal_issue      8
_journal_page_first     m874
_journal_page_last     m875
_journal_paper_category     QM
_journal_coeditor_code     HY2323
_publ_contact_author_name     'Shi-Hai Xu'
_publ_contact_author_address
;
Department of Chemistry
Jinan University
Guangzhou 510632
People's Republic of China
;
_publ_contact_author_email     xuhs09@126.com
_publ_contact_author_fax     '86 020 85228856'
_publ_contact_author_phone     '86 020 85228856'
_publ_section_title
;\
<i>catena</i>-Poly[[[tetraaquaerbium(III)]-\m-oxalato-\
\k^4^<i>O</i>^1^,<i>O</i>^2^:\
<i>O</i>^1'^,<i>O</i>^2'^]
[bromidobis(pyrazine-2-carboxylato-\k^2^<i>N</i>^1^,<i>O</i>)cuprate(II)]
tetrahydrate]
;
loop_
    _publ_author_name
    _publ_author_footnote
    _publ_author_address
    'Hui-Fu Yang' .
;
Department of Chemistry
Jinan University
Guangzhou 510632
People's Republic of China
;
    'Shi-Hai Xu' .
;
Department of Chemistry
Jinan University
Guangzhou 510632
People's Republic of China
;
