# Supplementary material for: catena-Poly[[[tetra­aqua­erbium(III)]-μ-oxalato-κ4 O 1,O 2:O 1′,O 2′] [bromidobis(pyrazine-2-carboxyl­ato-κ2 N 1,O)cuprate(II)] tetra­hydrate]
Source: Acta Crystallogr Sect E Struct Rep Online. 2010 Jul 3;66(Pt 8):m874–5. doi: 10.1107/S1600536810025274 (PMC3007546; doi:10.1107/S1600536810025274)
Supplement: Supplementary file 2 [file e-66-0m874-Isup2.hkl]

# 
# h,k,l, Fc-squared, Fo-squared, sigma(Fo-squared) and status flag 
# 
data_I
_shelx_title '  P-1' 
_shelx_refln_list_code          4 
_shelx_F_calc_maximum      247.96 
_exptl_crystal_F_000       764.00 
_reflns_d_resolution_high  0.7696 
 
loop_ 
 _symmetry_equiv_pos_as_xyz 
 'x, y, z' 
 '-x, -y, -z' 
 
_cell_length_a     8.6678 
_cell_length_b    10.2623 
_cell_length_c    13.8748 
_cell_angle_alpha  96.872 
_cell_angle_beta   99.419 
_cell_angle_gamma  99.748 
 
_shelx_F_squared_multiplier     1.000 
 
loop_ 
 _refln_index_h 
 _refln_index_k 
 _refln_index_l 
 _refln_F_squared_calc 
 _refln_F_squared_meas 
 _refln_F_squared_sigma 
 _refln_observed_status 
   1   0   0     2915.17     3330.02     41.76 o 
   2   0   0    16947.34    17356.73    196.69 o 
   3   0   0       24.58       28.67      4.78 o 
   4   0   0      595.23      604.34     14.71 o 
   5   0   0     4110.12     4218.23     59.22 o 
   6   0   0     2508.58     2383.42     35.84 o 
   7   0   0      381.81      384.15     33.38 o 
   8   0   0     6342.71     5959.67    144.68 o 
   9   0   0      207.73      224.78     35.35 o 
  10   0   0     1500.80     1424.76     86.07 o 
 -11   1   0      644.02      561.30     87.51 o 
 -10   1   0      322.16      330.74     78.73 o 
  -9   1   0      345.01      394.17     43.74 o 
  -8   1   0      147.07      162.81     17.68 o 
  -7   1   0      548.42      502.62     26.64 o 
  -6   1   0     1833.76     1671.68     38.10 o 
  -5   1   0    16397.69    15431.07    216.95 o 
  -4   1   0      689.23      706.33     22.95 o 
  -3   1   0    23204.19    22327.66    230.75 o 
  -2   1   0      439.04      418.85     13.26 o 
  -1   1   0     9798.86     9163.23    356.74 o 
   0   1   0      263.13      260.58      6.99 o 
   1   1   0      108.51       80.16      5.65 o 
   2   1   0     1137.16     1344.69     26.36 o 
   3   1   0    10137.42    10081.93    118.01 o 
   4   1   0      245.84      262.22     17.83 o 
   5   1   0    11400.02    10418.76    131.14 o 
   6   1   0      301.48      277.39     19.87 o 
   7   1   0     3017.38     2762.65     81.12 o 
   8   1   0      689.82      648.41     45.08 o 
   9   1   0      387.05      320.70     69.73 o 
  10   1   0      861.84     1048.82     99.88 o 
 -11   2   0      204.58       62.76     50.25 o 
 -10   2   0      506.72      511.28     39.93 o 
  -9   2   0      251.60      249.47     25.17 o 
  -8   2   0     7899.46     7555.74    133.24 o 
  -7   2   0     1363.28     1310.71     38.11 o 
  -6   2   0     5774.62     5586.70    100.92 o 
  -5   2   0     2364.78     2256.79     51.94 o 
  -4   2   0     3108.42     2910.72     57.68 o 
  -3   2   0     3867.13     3956.09     57.79 o 
  -2   2   0    25266.50    25068.81    291.83 o 
  -1   2   0      440.46      443.80     20.31 o 
   0   2   0    47389.12    53289.28    602.86 o 
   1   2   0        0.90       -8.39      5.59 o 
   2   2   0    25590.63    26621.09    261.70 o 
   3   2   0      305.04      342.15     16.53 o 
   4   2   0     7849.62     8242.97     93.53 o 
   5   2   0      565.86      599.56     20.14 o 
   6   2   0      973.86      968.05     41.37 o 
   7   2   0      406.26      381.05     32.04 o 
   8   2   0     4531.46     4495.90    117.69 o 
   9   2   0      359.94      319.08     43.76 o 
  10   2   0     2507.38     2578.34    142.48 o 
 -11   3   0      965.30     1069.51     61.19 o 
 -10   3   0      334.20      338.65     31.35 o 
  -9   3   0      441.63      402.80     32.23 o 
  -8   3   0      939.89      871.68     78.79 o 
  -7   3   0        6.02       31.47     15.08 o 
  -6   3   0       91.31       88.46     16.28 o 
  -5   3   0     7612.51     7357.42     96.86 o 
  -4   3   0      127.90      119.13     11.12 o 
  -3   3   0    19429.21    17656.77    189.73 o 
  -2   3   0      144.85      165.25     10.06 o 
  -1   3   0    10932.20    10834.09    118.69 o 
   0   3   0     3322.10     3548.24     63.25 o 
   1   3   0      831.01      707.32     36.13 o 
   2   3   0      462.49      492.10     18.64 o 
   3   3   0     7425.15     7907.89    115.91 o 
   4   3   0     1437.44     1622.38     37.04 o 
   5   3   0    21727.64    21069.73    276.39 o 
   6   3   0     1690.68     1523.00     51.66 o 
   7   3   0     8180.22     7805.07    159.45 o 
   8   3   0      444.97      456.06     38.79 o 
   9   3   0      471.33      435.89     45.19 o 
  10   3   0      328.07      282.97     62.56 o 
 -11   4   0      425.94      513.99     69.32 o 
 -10   4   0      185.26      198.32     34.58 o 
  -9   4   0      412.75      372.84     38.63 o 
  -8   4   0     3132.61     3209.63     99.56 o 
  -7   4   0      230.82      262.14     25.77 o 
  -6   4   0     9421.17     8953.51    132.14 o 
  -5   4   0      893.96      847.63     25.30 o 
  -4   4   0     3218.81     3135.76     40.86 o 
  -3   4   0      412.15      437.49     13.97 o 
  -2   4   0     2621.17     2624.30     43.61 o 
  -1   4   0      138.86      174.58      8.53 o 
   0   4   0    20628.28    22185.07    214.41 o 
   1   4   0     4023.30     4915.94     51.68 o 
   2   4   0    44312.77    49253.56    468.44 o 
   3   4   0       51.29       55.13      9.17 o 
   4   4   0     6167.04     6644.64    100.91 o 
   5   4   0      462.62      522.89     31.13 o 
   6   4   0     1386.71     1350.71     48.99 o 
   7   4   0      268.67      230.74     27.15 o 
   8   4   0      841.57      860.05     49.85 o 
   9   4   0       96.47      111.64     40.68 o 
 -10   5   0       23.15       30.08     32.00 o 
  -9   5   0     1919.07     1931.24    108.16 o 
  -8   5   0      299.74      265.95     47.11 o 
  -7   5   0      412.83      445.28     43.65 o 
  -6   5   0      408.46      409.15     30.13 o 
  -5   5   0     1396.57     1372.84     28.06 o 
  -4   5   0      107.40      109.18     10.36 o 
  -3   5   0    24188.38    22995.56    197.25 o 
  -2   5   0      240.80      253.91     11.93 o 
  -1   5   0    31326.92    30325.71    268.98 o 
   0   5   0     1925.58     2136.19     31.11 o 
   1   5   0     2086.57     2167.80     30.62 o 
   2   5   0       95.64      100.54      6.96 o 
   3   5   0      926.00     1048.31     33.38 o 
   4   5   0     1172.40     1216.81     31.88 o 
   5   5   0     9243.89     9390.54    165.88 o 
   6   5   0      603.75      621.81     34.73 o 
   7   5   0     5710.76     5521.23    246.36 o 
   8   5   0       42.14       47.65     32.92 o 
   9   5   0     1097.48     1026.26     89.22 o 
 -10   6   0      169.35      245.44     54.28 o 
  -9   6   0      254.69      292.20     54.28 o 
  -8   6   0     1625.49     1727.98    146.55 o 
  -7   6   0       36.90       16.46     16.80 o 
  -6   6   0     6744.05     6497.40    126.58 o 
  -5   6   0      703.22      710.32     23.86 o 
  -4   6   0     3939.23     3809.61     54.34 o 
  -3   6   0      578.40      543.17     18.74 o 
  -2   6   0      720.40      724.54     22.55 o 
  -1   6   0     2230.94     2410.90     34.16 o 
   0   6   0     2649.18     2676.95     54.24 o 
   1   6   0      693.31      772.73     18.57 o 
   2   6   0    21414.15    23191.85    195.46 o 
   3   6   0      225.02      242.59     11.33 o 
   4   6   0     8260.27     9066.81    131.23 o 
   5   6   0      935.10      907.46     34.71 o 
   6   6   0     1026.96     1055.56     43.49 o 
   7   6   0      158.68      189.48     26.12 o 
   8   6   0      839.51      792.49     76.37 o 
 -10   7   0       52.35       92.98     43.62 o 
  -9   7   0     1864.52     2075.63    124.22 o 
  -8   7   0      236.87      246.87     50.73 o 
  -7   7   0      456.37      462.74     36.87 o 
  -6   7   0     1264.15     1135.25     53.63 o 
  -5   7   0      317.34      316.20     20.38 o 
  -4   7   0      952.82      912.69     37.44 o 
  -3   7   0     6814.71     6317.82     84.79 o 
  -2   7   0      236.60      219.37     15.41 o 
  -1   7   0    24685.71    23117.14    233.35 o 
   0   7   0      517.51      551.82     20.77 o 
   1   7   0     5987.32     6070.22     78.23 o 
   2   7   0      426.33      438.94     16.66 o 
   3   7   0      706.75      708.52     21.07 o 
   4   7   0      387.06      425.26     25.99 o 
   5   7   0     4027.28     4231.18    106.79 o 
   6   7   0        5.93       25.52     23.21 o 
   7   7   0     3823.16     3998.14    101.74 o 
   8   7   0      231.20      279.55     57.09 o 
  -9   8   0      183.48      140.56     47.99 o 
  -8   8   0      171.13      197.62     42.08 o 
  -7   8   0       54.27       69.73     38.29 o 
  -6   8   0     5088.61     5103.76    187.53 o 
  -5   8   0      394.08      385.10     22.73 o 
  -4   8   0     7839.08     7560.47    101.82 o 
  -3   8   0      138.99      160.49     15.42 o 
  -2   8   0     1317.45     1313.59     32.44 o 
  -1   8   0      457.85      485.76     25.49 o 
   0   8   0     2945.86     3036.72     52.86 o 
   1   8   0     1114.49     1101.82     30.09 o 
   2   8   0     7433.77     7924.60     92.40 o 
   3   8   0       19.85       25.97      8.87 o 
   4   8   0     9337.15     9828.89    127.27 o 
   5   8   0       52.99       43.51     28.99 o 
   6   8   0     1874.00     1875.82     58.04 o 
   7   8   0       88.75       79.10     36.30 o 
  -9   9   0     1142.06     1314.12     77.03 o 
  -8   9   0       76.94       53.67     45.60 o 
  -7   9   0      966.02      978.34     86.89 o 
  -6   9   0      499.10      493.33     87.41 o 
  -5   9   0      528.98      509.16     29.31 o 
  -4   9   0      119.55      102.71     16.87 o 
  -3   9   0     3578.31     3319.33     59.60 o 
  -2   9   0      419.84      409.26     28.06 o 
  -1   9   0     8379.38     7670.81    125.90 o 
   0   9   0      303.56      309.21     22.84 o 
   1   9   0     3515.95     3643.04     69.53 o 
   2   9   0      206.05      220.20     15.98 o 
   3   9   0     2087.65     2124.43     47.86 o 
   4   9   0       75.79       72.08     16.12 o 
   5   9   0     1349.28     1327.88     75.14 o 
   6   9   0       14.52       11.55     15.85 o 
  -8  10   0      212.75       75.14     47.17 o 
  -7  10   0      213.66      172.29     50.73 o 
  -6  10   0     1997.72     2084.66     64.02 o 
  -5  10   0       21.67       15.96     14.80 o 
  -4  10   0     4142.28     4161.67     79.01 o 
  -3  10   0       77.61       57.05     14.41 o 
  -2  10   0     3014.99     3163.31     79.77 o 
  -1  10   0      452.15      484.65     32.73 o 
   0  10   0     1272.69     1273.41     48.54 o 
   1  10   0      333.36      320.06     25.96 o 
   2  10   0     1727.94     1897.35     48.99 o 
   3  10   0       26.91       31.94     19.01 o 
   4  10   0     7403.30     7856.51    115.57 o 
   5  10   0      318.66      354.87     28.87 o 
  -7  11   0     1166.16     1048.89     92.02 o 
  -6  11   0      351.07      335.69     32.84 o 
  -5  11   0      255.25      277.14     26.81 o 
  -4  11   0      126.18      142.55     19.73 o 
  -3  11   0       82.64       69.34     14.07 o 
  -2  11   0      318.98      270.87     31.49 o 
  -1  11   0     3391.35     3423.25     89.47 o 
   0  11   0       96.65       62.94     19.65 o 
   1  11   0     7321.27     7553.15    117.49 o 
   2  11   0      240.55      213.33     22.29 o 
   3  11   0     1776.23     1911.07     51.89 o 
   4  11   0      103.11       93.28     39.51 o 
  -6  12   0      302.66      347.86     35.25 o 
  -5  12   0       42.43       38.44     19.46 o 
  -4  12   0     2895.23     3133.84     68.23 o 
  -3  12   0       57.75       43.98     23.60 o 
  -2  12   0     2280.07     2361.33     75.64 o 
  -1  12   0       24.74       17.51     20.08 o 
   0  12   0     1210.63     1256.40    117.87 o 
   1  12   0       10.73       23.30     28.35 o 
   2  12   0     1366.29     1354.31     57.70 o 
  -4  13   0       80.77      107.72     35.06 o 
  -3  13   0      152.03      143.13     36.58 o 
  -2  13   0      161.07      152.69     36.64 o 
  -1  13   0     1648.76     1319.50     76.11 o 
   0 -13   1        0.31       -7.01     29.23 o 
   1 -13   1     1810.59     1972.97     91.87 o 
   2 -13   1        5.32       36.71     32.13 o 
   3 -13   1     1996.61     2161.96     92.53 o 
   4 -13   1      394.50      380.76     91.61 o 
  -2 -12   1     4307.39     4406.88    109.60 o 
  -1 -12   1       16.47       29.08     30.22 o 
   0 -12   1     3929.42     3829.37     96.11 o 
   1 -12   1        8.99       52.52     21.11 o 
   2 -12   1      541.59      435.56     38.51 o 
   3 -12   1        3.14        1.42     20.17 o 
   4 -12   1      667.83      708.20     36.76 o 
   5 -12   1       29.82       41.11     19.22 o 
   6 -12   1      765.07      729.33     85.08 o 
  -4 -11   1       57.98       48.99     22.32 o 
  -3 -11   1     1671.46     1716.87     48.61 o 
  -2 -11   1       16.88       36.69     14.97 o 
  -1 -11   1      365.51      390.10     34.34 o 
   0 -11   1       39.86       60.12     21.46 o 
   1 -11   1      857.80      906.51     44.86 o 
   2 -11   1       63.73       62.63     21.12 o 
   3 -11   1     4767.73     4990.13     92.47 o 
   4 -11   1      102.93      115.17     18.88 o 
   5 -11   1     1590.87     1563.79     50.80 o 
   6 -11   1      225.00      249.93     37.41 o 
   7 -11   1      290.78      233.54     55.72 o 
  -5 -10   1       54.31       78.76     17.67 o 
  -4 -10   1      889.57      900.80     53.88 o 
  -3 -10   1      274.05      278.90     21.25 o 
  -2 -10   1     3467.17     3617.33     78.54 o 
  -1 -10   1       33.49       30.90     14.14 o 
   0 -10   1     3843.32     3793.87     85.94 o 
   1 -10   1      478.46      455.23     32.10 o 
   2 -10   1     3009.38     2858.35     89.91 o 
   3 -10   1      493.49      507.42     26.56 o 
   4 -10   1      331.03      338.58     25.82 o 
   5 -10   1       93.45       95.11     18.46 o 
   6 -10   1     1271.25     1239.43     88.54 o 
   7 -10   1       22.46       22.42     35.89 o 
   8 -10   1     1163.64     1285.65    105.42 o 
  -6  -9   1        6.11      -20.51     28.51 o 
  -5  -9   1     5009.40     5183.75    107.20 o 
  -4  -9   1      141.02      136.63     14.89 o 
  -3  -9   1     6657.31     6825.53     86.19 o 
  -2  -9   1       73.88       81.17     17.11 o 
  -1  -9   1     1028.08     1025.98     31.64 o 
   0  -9   1      131.73      118.47     16.75 o 
   1  -9   1     1485.39     1495.15     44.84 o 
   2  -9   1      971.68      969.58     28.93 o 
   3  -9   1     7650.89     7768.31    104.88 o 
   4  -9   1       22.09       46.69     14.20 o 
   5  -9   1     5623.19     5694.38     95.99 o 
   6  -9   1      210.09      140.29     42.73 o 
   7  -9   1      862.42      887.34     84.84 o 
   8  -9   1      340.36      321.46     66.18 o 
   9  -9   1      104.98       96.05     38.31 o 
  -7  -8   1       29.38       16.83     16.02 o 
  -6  -8   1     2122.84     2091.91    105.08 o 
  -5  -8   1       13.95       39.31     27.35 o 
  -4  -8   1     1164.22     1267.81     31.71 o 
  -3  -8   1      120.87      128.15     11.27 o 
  -2  -8   1     3027.06     3122.88     48.79 o 
  -1  -8   1      128.88      125.89     13.95 o 
   0  -8   1    10125.10     9857.54    135.84 o 
   1  -8   1       10.67       28.12     11.65 o 
   2  -8   1     5828.14     5436.87     87.24 o 
   3  -8   1      121.70      111.14     13.91 o 
   4  -8   1       29.12       31.24     11.96 o 
   5  -8   1       51.89       51.63     13.34 o 
   6  -8   1     1103.11     1020.39     60.49 o 
   7  -8   1      254.71      245.10     52.78 o 
   8  -8   1      974.66     1069.36    162.03 o 
   9  -8   1       44.57       33.29     39.86 o 
  -8  -7   1      210.24      256.04     53.60 o 
  -7  -7   1     1526.02     1408.28     83.61 o 
  -6  -7   1       88.70      124.64     34.97 o 
  -5  -7   1     7123.12     7427.84    205.99 o 
  -4  -7   1      292.72      284.54     18.91 o 
  -3  -7   1    13576.33    14080.70    140.19 o 
  -2  -7   1       22.70       37.23      7.37 o 
  -1  -7   1     5723.43     5828.75    110.32 o 
   0  -7   1        7.02        4.83      7.16 o 
   1  -7   1       62.05       50.91      7.18 o 
   2  -7   1      205.77      218.94     14.45 o 
   3  -7   1     4073.43     4051.42     62.92 o 
   4  -7   1      287.98      280.54     18.40 o 
   5  -7   1    10121.32    10137.39    206.43 o 
   6  -7   1       71.74       62.21     19.83 o 
   7  -7   1     2101.97     2093.40     68.94 o 
   8  -7   1      245.48      237.03     50.73 o 
   9  -7   1      118.02      118.62     46.69 o 
  10  -7   1      209.18      188.69     52.37 o 
  -8  -6   1     4128.55     4253.38    110.85 o 
  -7  -6   1      160.53      152.06     23.69 o 
  -6  -6   1     5297.08     5415.38    111.48 o 
  -5  -6   1        7.71       12.65     22.36 o 
  -4  -6   1       22.54       31.01     10.42 o 
  -3  -6   1        5.80        5.87      7.87 o 
  -2  -6   1     2094.29     2176.97     29.73 o 
  -1  -6   1       56.93       53.87      8.05 o 
   0  -6   1    13219.50    13146.23    127.22 o 
   1  -6   1      236.50      254.12     10.41 o 
   2  -6   1    21041.18    19972.95    204.15 o 
   3  -6   1      204.37      185.90     12.76 o 
   4  -6   1     1915.24     1818.96     35.46 o 
   5  -6   1      721.34      664.88     22.94 o 
   6  -6   1      179.63      173.67     24.71 o 
   7  -6   1      926.07      911.30     44.45 o 
   8  -6   1     1655.96     1488.77     97.49 o 
   9  -6   1      557.30      502.16     63.72 o 
  10  -6   1     1399.42     1482.41    101.94 o 
  -9  -5   1     1481.37     1352.10     95.17 o 
  -8  -5   1      819.36      744.79     72.57 o 
  -7  -5   1     1231.78     1192.91    109.80 o 
  -6  -5   1      485.72      493.44     52.92 o 
  -5  -5   1     3457.72     3642.50    122.96 o 
  -4  -5   1      683.71      723.61     24.87 o 
  -3  -5   1    24333.78    25433.61    255.49 o 
  -2  -5   1      156.23      175.57     12.18 o 
  -1  -5   1    17089.88    18288.22    164.29 o 
   0  -5   1     6201.88     7144.61     74.08 o 
   1  -5   1     1773.23     1839.16     29.05 o 
   2  -5   1      885.89      904.35     21.29 o 
   3  -5   1     4268.63     4203.43     50.58 o 
   4  -5   1      407.39      428.62     16.79 o 
   5  -5   1     5456.59     5181.68     61.72 o 
   6  -5   1       21.55       27.07     13.26 o 
   7  -5   1     5477.46     5289.07    134.64 o 
   8  -5   1      375.65      334.45     51.48 o 
   9  -5   1      302.64      387.03     56.47 o 
  10  -5   1       61.82       23.02     24.06 o 
  -9  -4   1      117.34      183.12     31.07 o 
  -8  -4   1     2543.81     2554.03     81.26 o 
  -7  -4   1       75.16       71.72     18.53 o 
  -6  -4   1    15464.45    15441.94    352.57 o 
  -5  -4   1       63.56       53.80     12.89 o 
  -4  -4   1     3940.21     4095.60     61.04 o 
  -3  -4   1      581.73      714.90     20.59 o 
  -2  -4   1     1654.70     2015.49     63.00 o 
  -1  -4   1      837.46      882.57     14.39 o 
   0  -4   1    12417.97    12348.58    113.36 o 
   1  -4   1     2304.48     2336.06     39.38 o 
   2  -4   1    48374.34    45358.11    391.86 o 
   3  -4   1      450.83      451.44     14.13 o 
   4  -4   1     9956.14     9625.12    119.47 o 
   5  -4   1       31.87       23.90      9.08 o 
   6  -4   1      274.77      300.12     22.57 o 
   7  -4   1     1459.60     1554.23     70.61 o 
   8  -4   1      647.88      719.46     69.02 o 
   9  -4   1      427.85      385.03     47.02 o 
  10  -4   1     1462.76     1356.66     66.54 o 
 -10  -3   1      273.21      227.87     55.45 o 
  -9  -3   1     2479.43     2485.93     87.61 o 
  -8  -3   1      517.90      544.53     38.66 o 
  -7  -3   1     1680.03     1566.05     55.63 o 
  -6  -3   1      917.09      878.18     57.70 o 
  -5  -3   1     1635.75     1640.24     39.40 o 
  -4  -3   1      294.17      365.76     32.70 o 
  -3  -3   1    19732.22    20721.08    314.83 o 
  -2  -3   1        0.42        3.78      5.79 o 
  -1  -3   1    29331.95    31837.29   1790.13 o 
   0  -3   1     2373.85     2883.18     43.19 o 
   1  -3   1     1210.70     1234.26     26.60 o 
   2  -3   1      223.91      262.39     18.79 o 
   3  -3   1      119.46      117.29     10.55 o 
   4  -3   1     4481.67     4557.62     66.25 o 
   5  -3   1     7552.10     7391.36    108.76 o 
   6  -3   1        7.89        7.37     14.73 o 
   7  -3   1     7396.31     7303.07    161.62 o 
   8  -3   1      423.84      357.63     29.84 o 
   9  -3   1     1304.77     1369.03     57.26 o 
  10  -3   1      435.78      419.81     51.38 o 
 -10  -2   1      381.46      357.01     66.73 o 
  -9  -2   1      512.81      528.44     44.63 o 
  -8  -2   1     2815.06     2616.35     82.26 o 
  -7  -2   1      549.65      621.10     37.28 o 
  -6  -2   1    12866.98    12648.27    249.40 o 
  -5  -2   1       37.09       20.63     13.97 o 
  -4  -2   1     9978.22     9680.65    134.64 o 
  -3  -2   1     2020.39     2448.39     40.67 o 
  -2  -2   1     7612.35     8014.77    119.01 o 
  -1  -2   1       13.06        7.94      5.64 o 
   0  -2   1     3791.19     3790.30     50.44 o 
   1  -2   1     2833.23     3062.52     45.90 o 
   2  -2   1    61482.64    60122.74    813.07 o 
   3  -2   1     1078.17     1115.52     24.79 o 
   4  -2   1    27607.71    25740.82    271.32 o 
   5  -2   1     1694.44     1610.74     69.71 o 
   6  -2   1      570.09      591.62     28.16 o 
   7  -2   1     1397.64     1411.83     71.46 o 
   8  -2   1      775.45      781.77     37.79 o 
   9  -2   1      443.61      429.57     30.44 o 
  10  -2   1     1395.84     1444.52     47.70 o 
 -10  -1   1      378.64      235.94     58.04 o 
  -9  -1   1     5402.45     5154.76    185.99 o 
  -8  -1   1      578.76      563.82     40.97 o 
  -7  -1   1     1177.42     1123.61     49.16 o 
  -6  -1   1      555.42      552.93     32.54 o 
  -5  -1   1        8.95       15.63      9.12 o 
  -4  -1   1     1416.89     1480.78     53.92 o 
  -3  -1   1    13751.97    14168.60    160.88 o 
  -2  -1   1     2207.83     2437.55     40.29 o 
  -1  -1   1    34908.06    37412.85    491.44 o 
   0  -1   1     2080.44     2298.63     31.66 o 
   1  -1   1    27733.34    28409.11    564.02 o 
   2  -1   1     4262.78     4754.62     56.95 o 
   3  -1   1      354.74      333.49     12.41 o 
   4  -1   1       16.60       19.37      6.41 o 
   5  -1   1     3257.80     3196.36     48.89 o 
   6  -1   1     2496.69     2477.78     48.90 o 
   7  -1   1     7740.08     7304.70    122.24 o 
   8  -1   1      155.89      163.32     18.46 o 
   9  -1   1     2946.87     3074.16    215.22 o 
  10  -1   1      130.15      121.05     54.15 o 
 -11   0   1      421.69      405.15     80.13 o 
 -10   0   1      637.36      653.14     56.01 o 
  -9   0   1      198.02      243.14     35.48 o 
  -8   0   1      562.79      529.26     41.49 o 
  -7   0   1      170.68      161.86     24.62 o 
  -6   0   1    10074.02     9570.79    115.28 o 
  -5   0   1      173.83      164.81     15.30 o 
  -4   0   1    49390.30    48377.50    466.14 o 
  -3   0   1     1530.29     1557.35     27.17 o 
  -2   0   1     2818.74     2644.13     37.10 o 
  -1   0   1       41.78       27.86      4.05 o 
   0   0   1     2665.50      952.36     27.01 o 
   1   0   1     4101.33     4103.96     96.57 o 
   2   0   1    18788.16    19180.21    194.89 o 
   3   0   1       13.91       14.59      4.15 o 
   4   0   1    24978.36    24195.18    222.05 o 
   5   0   1       54.96       65.06      6.68 o 
   6   0   1     4644.58     4338.57     75.70 o 
   7   0   1      492.57      480.88     40.82 o 
   8   0   1      466.70      466.67     51.04 o 
   9   0   1      332.38      302.15     46.35 o 
  10   0   1      858.06      850.89     64.28 o 
 -11   1   1     1287.90     1083.28    109.80 o 
 -10   1   1       53.16       74.77     29.47 o 
  -9   1   1     4054.07     3905.31    137.62 o 
  -8   1   1        7.44      -14.39     10.29 o 
  -7   1   1     5091.84     4806.40     77.68 o 
  -6   1   1      548.74      498.03     21.36 o 
  -5   1   1      649.51      645.30     28.64 o 
  -4   1   1     1811.42     1808.32     71.00 o 
  -3   1   1     1687.67     1575.37     30.03 o 
  -2   1   1     1218.70     1184.76     27.28 o 
  -1   1   1    44166.55    39765.18   1511.82 o 
   0   1   1        6.88      -14.36      9.57 o 
   1   1   1    45088.15    47229.11    625.49 o 
   2   1   1     1851.72     2188.42     27.69 o 
   3   1   1     4911.91     5265.58     55.38 o 
   4   1   1      962.74      947.27     18.27 o 
   5   1   1      219.59      217.67     14.53 o 
   6   1   1     3163.03     3109.47     83.27 o 
   7   1   1     4577.18     4533.76    114.16 o 
   8   1   1      210.20      189.81     30.59 o 
   9   1   1     3655.70     3552.23    113.44 o 
  10   1   1      244.41      313.87     67.55 o 
 -11   2   1      162.44      159.43     58.18 o 
 -10   2   1      574.99      593.28     31.78 o 
  -9   2   1      439.16      444.79     29.64 o 
  -8   2   1      605.43      618.37     33.69 o 
  -7   2   1     1081.13     1046.03     37.43 o 
  -6   2   1     6028.96     5746.95    102.51 o 
  -5   2   1      186.52      185.44     16.31 o 
  -4   2   1    41371.63    39103.05    513.32 o 
  -3   2   1     2924.87     2996.04     49.79 o 
  -2   2   1    18405.32    17055.19    287.82 o 
  -1   2   1     1599.90     1548.15     33.05 o 
   0   2   1      580.16      658.09     18.48 o 
   1   2   1     1093.53     1154.02     24.03 o 
   2   2   1     5442.25     5459.21     62.22 o 
   3   2   1     1058.41     1086.45     22.50 o 
   4   2   1    18322.90    17833.32    168.40 o 
   5   2   1        7.29        8.26      8.48 o 
   6   2   1    11423.63    10797.21    251.39 o 
   7   2   1      752.46      651.44     57.91 o 
   8   2   1      759.74      770.40     66.73 o 
   9   2   1      547.91      494.77     46.12 o 
  10   2   1      436.74      413.96     73.02 o 
 -11   3   1      512.01      540.66     43.41 o 
 -10   3   1      199.58      206.54     26.27 o 
  -9   3   1     2501.99     2424.92     69.65 o 
  -8   3   1      793.59      769.97     44.45 o 
  -7   3   1     8437.80     8014.83    172.11 o 
  -6   3   1       20.16       12.54     26.26 o 
  -5   3   1     2263.16     2116.07     45.33 o 
  -4   3   1     2093.75     2023.91     37.68 o 
  -3   3   1     5328.44     5091.44    105.29 o 
  -2   3   1      709.59      812.89     22.81 o 
  -1   3   1    11442.45    11941.30    239.77 o 
   0   3   1       65.07       51.59      5.07 o 
   1   3   1    35437.89    38325.20    553.57 o 
   2   3   1     9050.43    10657.48    113.63 o 
   3   3   1     7607.65     8362.83    107.75 o 
   4   3   1      650.05      703.83     18.23 o 
   5   3   1      802.12      928.05     49.60 o 
   6   3   1      438.30      482.66     32.61 o 
   7   3   1     3360.96     3309.52     93.14 o 
   8   3   1      307.33      291.25     34.57 o 
   9   3   1     1754.70     1743.19     76.72 o 
 -11   4   1      201.92      209.12     53.81 o 
 -10   4   1     1214.16     1335.57     56.44 o 
  -9   4   1      806.97      901.50     64.61 o 
  -8   4   1      273.45      295.81     28.48 o 
  -7   4   1       59.77       44.28     16.25 o 
  -6   4   1     1462.43     1329.29     40.31 o 
  -5   4   1      100.33      104.59     14.38 o 
  -4   4   1    23548.01    22280.04    211.71 o 
  -3   4   1       20.45       12.08      5.72 o 
  -2   4   1    30883.24    28938.00    256.38 o 
  -1   4   1     1370.83     1459.07     25.78 o 
   0   4   1     2427.77     2392.02     34.56 o 
   1   4   1      118.97      117.96      8.80 o 
   2   4   1     2327.35     2264.67     45.30 o 
   3   4   1       16.54       23.95      5.68 o 
   4   4   1    12112.86    12373.69    126.83 o 
   5   4   1       41.12       34.93     15.55 o 
   6   4   1    15388.74    14255.89    247.83 o 
   7   4   1      762.47      705.83     72.98 o 
   8   4   1     1203.76     1158.74    102.14 o 
   9   4   1      257.50      302.80     58.04 o 
 -10   5   1      139.80       79.78     37.74 o 
  -9   5   1     1558.43     1602.53     96.74 o 
  -8   5   1      340.32      348.33     37.80 o 
  -7   5   1     8594.37     8264.14    152.30 o 
  -6   5   1        6.64       12.12     12.19 o 
  -5   5   1     5298.28     4951.28     72.51 o 
  -4   5   1     1331.16     1296.32     36.45 o 
  -3   5   1      351.56      298.09     13.05 o 
  -2   5   1       80.77       73.98      8.25 o 
  -1   5   1     5683.38     5929.34     71.21 o 
   0   5   1       12.39       29.13      6.62 o 
   1   5   1    32810.52    35244.52    325.67 o 
   2   5   1      174.50      189.99     10.19 o 
   3   5   1    14318.17    16036.76    149.58 o 
   4   5   1      633.72      684.05     26.08 o 
   5   5   1      650.75      655.33     33.41 o 
   6   5   1      874.40      929.05     43.97 o 
   7   5   1      781.31      777.06     44.50 o 
   8   5   1      368.98      411.03     67.85 o 
   9   5   1     1439.58     1668.71    111.10 o 
 -10   6   1     1326.94     1351.21     94.62 o 
  -9   6   1      313.32      319.34     54.01 o 
  -8   6   1      920.02      931.64     89.97 o 
  -7   6   1      603.79      623.70     38.39 o 
  -6   6   1     1263.94     1327.25     51.18 o 
  -5   6   1      897.34      885.70     26.34 o 
  -4   6   1     4987.34     4664.14     67.34 o 
  -3   6   1     3666.12     3634.21     55.84 o 
  -2   6   1    28680.01    27287.86    269.77 o 
  -1   6   1       20.78       18.26      5.75 o 
   0   6   1     9435.70     9039.68    102.08 o 
   1   6   1       15.22       11.83      7.27 o 
   2   6   1     2377.42     2529.04     38.50 o 
   3   6   1        2.69        4.60      5.95 o 
   4   6   1     3003.57     2956.91     51.10 o 
   5   6   1     1023.72     1067.29     41.66 o 
   6   6   1     7302.55     6973.72    142.78 o 
   7   6   1      168.59      177.04     27.18 o 
   8   6   1     2232.88     1922.08    110.48 o 
 -10   7   1      431.63      480.35     68.09 o 
  -9   7   1      520.27      495.73     67.68 o 
  -8   7   1       80.79      102.55     42.32 o 
  -7   7   1     3901.27     3980.00     99.04 o 
  -6   7   1       44.95       33.61     14.58 o 
  -5   7   1     7511.75     7264.68     98.29 o 
  -4   7   1       80.62       77.96     12.95 o 
  -3   7   1      654.31      612.36     23.17 o 
  -2   7   1      152.52      145.92     12.68 o 
  -1   7   1      470.60      401.15     18.76 o 
   0   7   1      376.46      358.88     17.49 o 
   1   7   1     9496.36    10299.08    117.28 o 
   2   7   1      744.52      823.00     22.55 o 
   3   7   1    12631.68    13828.15    146.96 o 
   4   7   1      427.71      491.92     21.64 o 
   5   7   1     3893.61     4026.87    157.59 o 
   6   7   1       34.94       33.20     16.51 o 
   7   7   1      721.60      711.28     54.86 o 
 -10   8   1     1081.55     1168.60    102.82 o 
  -9   8   1       49.28       67.68     42.73 o 
  -8   8   1      557.31      583.64     51.05 o 
  -7   8   1      492.96      385.73     59.89 o 
  -6   8   1      434.71      391.41     49.63 o 
  -5   8   1      897.27      877.81     31.86 o 
  -4   8   1     1429.22     1401.97     37.63 o 
  -3   8   1      225.68      207.39     17.62 o 
  -2   8   1    12964.50    12254.33    142.06 o 
  -1   8   1        1.60       -4.51      9.85 o 
   0   8   1     6013.05     5987.32     81.92 o 
   1   8   1      451.97      465.00     20.87 o 
   2   8   1     4154.37     4096.91     59.01 o 
   3   8   1       23.15       15.74     10.65 o 
   4   8   1     2253.40     2267.86     48.45 o 
   5   8   1        4.73       -3.97     13.94 o 
   6   8   1     3120.12     3038.93     81.53 o 
   7   8   1       41.76       42.18     34.66 o 
  -9   9   1       66.01       65.80     36.43 o 
  -8   9   1      139.23      125.11     48.81 o 
  -7   9   1     1772.68     1742.48    108.84 o 
  -6   9   1       11.12       13.85     47.41 o 
  -5   9   1     6148.59     5943.60    186.45 o 
  -4   9   1        3.66        1.99     11.76 o 
  -3   9   1     3324.02     3107.96     57.55 o 
  -2   9   1      453.68      460.12     26.34 o 
  -1   9   1      275.37      271.58     23.10 o 
   0   9   1       99.65       87.82     14.00 o 
   1   9   1     5295.31     5442.77     82.74 o 
   2   9   1      129.91      146.36     14.85 o 
   3   9   1    10392.97    11192.21    145.86 o 
   4   9   1      181.47      217.77     18.96 o 
   5   9   1     3899.01     4074.50     98.51 o 
   6   9   1      436.96      420.53     61.80 o 
  -8  10   1     1047.60     1173.80    101.87 o 
  -7  10   1      244.37      244.00     55.38 o 
  -6  10   1      545.17      597.06     49.81 o 
  -5  10   1      357.26      311.66     40.88 o 
  -4  10   1      556.61      520.82     28.84 o 
  -3  10   1      316.55      286.96     21.05 o 
  -2  10   1     3347.25     3205.19     79.82 o 
  -1  10   1      166.47      164.60     23.83 o 
   0  10   1     6833.37     6712.93    132.93 o 
   1  10   1       57.11       46.18     14.75 o 
   2  10   1     1749.77     1825.11     48.27 o 
   3  10   1      124.38      140.53     18.80 o 
   4  10   1      285.31      306.11     36.99 o 
   5  10   1        2.24       56.40     34.73 o 
  -7  11   1      888.19     1032.48     91.95 o 
  -6  11   1      176.38      230.86     35.46 o 
  -5  11   1     2017.79     2014.41     57.36 o 
  -4  11   1        8.28        9.40     14.87 o 
  -3  11   1     3612.82     3504.96     65.43 o 
  -2  11   1      299.33      277.34     30.59 o 
  -1  11   1      743.93      747.51     42.03 o 
   0  11   1      275.80      251.85     28.51 o 
   1  11   1     1823.77     1940.10     53.19 o 
   2  11   1        3.33       15.73     14.06 o 
   3  11   1     2978.84     3110.04     82.91 o 
   4  11   1       45.08       51.58     26.08 o 
  -6  12   1      234.23      254.83     60.95 o 
  -5  12   1      216.09      192.92     36.84 o 
  -4  12   1      284.48      258.14     24.62 o 
  -3  12   1       92.92       82.68     24.87 o 
  -2  12   1      505.28      554.15     41.02 o 
  -1  12   1       24.90       11.51     20.26 o 
   0  12   1     4748.98     4673.35    205.41 o 
   1  12   1       68.56       73.94     32.36 o 
   2  12   1     1996.17     2090.16     82.11 o 
  -3  13   1     2368.94     2382.10    120.12 o 
  -2  13   1       27.80       26.67     30.34 o 
  -1  13   1     1350.35     1298.56     77.49 o 
   0 -13   2       97.88       49.45     31.28 o 
   1 -13   2      415.05      383.77     49.21 o 
   2 -13   2       61.43       43.22     32.31 o 
   3 -13   2      413.99      396.96     50.48 o 
   4 -13   2       53.01       33.58     30.47 o 
  -3 -12   2       13.27      -45.47     36.95 o 
  -2 -12   2      121.04      140.04     39.19 o 
  -1 -12   2       23.97       24.36     26.89 o 
   0 -12   2     2277.14     2359.57     75.03 o 
   1 -12   2        8.09      -11.20     17.21 o 
   2 -12   2     2266.85     2537.10     78.52 o 
   3 -12   2       64.88       60.54     23.29 o 
   4 -12   2     1269.12     1417.72     45.25 o 
   5 -12   2       51.76       66.76     20.60 o 
   6 -12   2      138.68      114.52     46.15 o 
  -4 -11   2      279.96      314.92     44.42 o 
  -3 -11   2     2656.60     2783.10     73.69 o 
  -2 -11   2       82.33       76.48     17.51 o 
  -1 -11   2     4939.29     4726.42    102.49 o 
   0 -11   2       37.59       24.69     18.90 o 
   1 -11   2     2971.17     2866.30    146.09 o 
   2 -11   2      439.40      433.60     35.39 o 
   3 -11   2      492.57      537.87     25.66 o 
   4 -11   2      195.07      201.93     22.91 o 
   5 -11   2      704.36      739.23     44.44 o 
   6 -11   2      186.14      114.45     43.00 o 
   7 -11   2     1433.25     1313.34    100.98 o 
  -4 -10   2     3717.55     3879.48     81.84 o 
  -3 -10   2       65.00       65.63     17.57 o 
  -2 -10   2     1138.98     1249.88     38.95 o 
  -1 -10   2      335.48      329.50     27.60 o 
   0 -10   2      855.70      813.08     60.37 o 
   1 -10   2      492.57      455.09     32.06 o 
   2 -10   2     1858.76     1872.67     60.60 o 
   3 -10   2       24.52       17.36     21.41 o 
   4 -10   2     4512.64     4781.76     87.13 o 
   5 -10   2        6.06       -1.38     14.36 o 
   6 -10   2      564.61      599.99     68.57 o 
   7 -10   2       57.44       21.81     40.34 o 
   8 -10   2       81.74      115.68     52.51 o 
  -5  -9   2     1135.69     1207.37     77.05 o 
  -4  -9   2      156.03      124.60     26.68 o 
  -3  -9   2     3791.15     3978.35     60.33 o 
  -2  -9   2      154.56      158.31     14.01 o 
  -1  -9   2     8848.84     8883.73    108.14 o 
   0  -9   2        0.32       -1.29     10.65 o 
   1  -9   2     6007.07     5619.13     96.39 o 
   2  -9   2      978.88      926.03     26.72 o 
   3  -9   2      655.52      665.63     27.79 o 
   4  -9   2       75.24       51.54     14.84 o 
   5  -9   2      919.25      965.95     38.11 o 
   6  -9   2      144.37      264.24     52.10 o 
   7  -9   2     2395.40     2318.68    131.47 o 
   8  -9   2       29.89       60.98     43.07 o 
   9  -9   2      939.49     1057.58     98.24 o 
  -6  -8   2     3144.15     3119.67    126.89 o 
  -5  -8   2       85.13       74.43     22.09 o 
  -4  -8   2    11559.04    11851.18    154.79 o 
  -3  -8   2      202.49      180.31     18.66 o 
  -2  -8   2     2045.54     2213.00     39.48 o 
  -1  -8   2        4.04       11.23      7.91 o 
   0  -8   2      202.43      218.19     18.95 o 
   1  -8   2       11.24       20.84     11.73 o 
   2  -8   2     4355.68     4386.70     66.38 o 
   3  -8   2      206.50      194.44     16.34 o 
   4  -8   2     6788.22     7156.74    101.22 o 
   5  -8   2      124.11      145.14     17.10 o 
   6  -8   2     2299.03     2447.29     94.50 o 
   7  -8   2      131.80      127.09     47.24 o 
   8  -8   2      111.87      180.10     37.81 o 
   9  -8   2      273.52      249.88     56.88 o 
  -7  -7   2     4367.20     4581.46    114.17 o 
  -6  -7   2      448.39      267.38     44.85 o 
  -5  -7   2     2706.24     2884.04     66.49 o 
  -4  -7   2       54.38       47.82     14.15 o 
  -3  -7   2      170.11      184.53     16.11 o 
  -2  -7   2      151.67      156.72      9.67 o 
  -1  -7   2    15032.94    14748.47    145.44 o 
   0  -7   2        6.37       -0.80      8.19 o 
   1  -7   2    18798.61    17506.46    183.46 o 
   2  -7   2       43.88       44.70      9.66 o 
   3  -7   2     2070.49     1976.74     41.47 o 
   4  -7   2     1201.08     1241.11     34.00 o 
   5  -7   2      192.53      195.06     17.86 o 
   6  -7   2      918.46      870.07     44.28 o 
   7  -7   2     1795.46     1805.45     64.86 o 
   8  -7   2      131.56      176.73     47.45 o 
   9  -7   2     1804.14     1905.40    117.52 o 
  10  -7   2      151.83      132.63     49.09 o 
  -8  -6   2      700.95      702.69     44.47 o 
  -7  -6   2      350.38      376.80     27.54 o 
  -6  -6   2     4240.95     3908.91    135.44 o 
  -5  -6   2      300.36      312.22     20.43 o 
  -4  -6   2     6871.29     7268.55    108.42 o 
  -3  -6   2       12.81        9.45      8.08 o 
  -2  -6   2    12645.25    13286.14    119.54 o 
  -1  -6   2       74.75       88.64      7.64 o 
   0  -6   2       38.58       25.54      9.49 o 
   1  -6   2       59.53       69.22      6.82 o 
   2  -6   2     1949.27     2078.94     38.72 o 
   3  -6   2      834.09      842.00     25.74 o 
   4  -6   2     7751.25     7934.00     91.31 o 
   5  -6   2      188.66      182.18     14.44 o 
   6  -6   2     4557.63     4772.49    208.56 o 
   7  -6   2        6.37       15.45     15.95 o 
   8  -6   2      590.82      503.59     62.49 o 
   9  -6   2      453.96      537.50     64.95 o 
  10  -6   2      199.68      199.71     38.04 o 
  -9  -5   2     2561.60     2552.43    127.37 o 
  -8  -5   2      296.04      319.10     37.06 o 
  -7  -5   2     6994.11     7186.16    207.36 o 
  -6  -5   2      127.34      122.45     31.65 o 
  -5  -5   2     2217.17     2229.62     46.39 o 
  -4  -5   2      289.01      285.96     19.56 o 
  -3  -5   2       66.52       85.20     11.86 o 
  -2  -5   2      385.21      481.91     19.64 o 
  -1  -5   2     9961.51    10149.12    100.20 o 
   0  -5   2      269.56      301.73     14.60 o 
   1  -5   2    30866.56    30242.94    269.88 o 
   2  -5   2      381.19      386.06     14.65 o 
   3  -5   2    12467.78    11747.25    111.30 o 
   4  -5   2      285.40      278.83     14.45 o 
   5  -5   2      990.78      955.49     31.63 o 
   6  -5   2      366.77      346.74     24.64 o 
   7  -5   2     1176.19     1066.60     75.20 o 
   8  -5   2      438.68      495.87     56.74 o 
   9  -5   2     2440.05     2360.52    121.15 o 
  10  -5   2       27.78       64.41     27.20 o 
  -9  -4   2      107.22      127.10     26.87 o 
  -8  -4   2      254.95      251.68     29.13 o 
  -7  -4   2       98.12       72.13     28.65 o 
  -6  -4   2     1186.00     1214.68     50.36 o 
  -5  -4   2      303.37      298.92     14.52 o 
  -4  -4   2    16335.33    16725.62    213.71 o 
  -3  -4   2       13.09       28.38     10.69 o 
  -2  -4   2    20327.77    19942.28    218.27 o 
  -1  -4   2      242.00      245.80     11.43 o 
   0  -4   2     7219.01     7438.33     94.44 o 
   1  -4   2     1307.49     1347.91     28.57 o 
   2  -4   2      614.07      535.81     21.51 o 
   3  -4   2      176.91      176.71      9.95 o 
   4  -4   2     1235.03     1187.34     31.13 o 
   5  -4   2        6.70        5.74      8.14 o 
   6  -4   2     7912.36     7799.47    139.37 o 
   7  -4   2       29.33       15.20     19.47 o 
   8  -4   2     1559.07     1614.29     70.46 o 
   9  -4   2      221.99      252.10     30.37 o 
  10  -4   2       68.71       57.11     25.81 o 
 -10  -3   2      358.78      491.36     71.51 o 
  -9  -3   2     1258.89     1258.42    138.03 o 
  -8  -3   2      109.19      123.05     22.67 o 
  -7  -3   2    10748.42    10889.69    274.22 o 
  -6  -3   2      262.21      297.98     26.87 o 
  -5  -3   2    11665.95    11774.76    139.12 o 
  -4  -3   2      301.29      305.94     12.04 o 
  -3  -3   2     5725.09     6454.58     92.77 o 
  -2  -3   2        3.95       -6.10      4.06 o 
  -1  -3   2     6265.65     6594.21     99.85 o 
   0  -3   2      865.55      948.72     16.85 o 
   1  -3   2    17899.72    17942.49    213.85 o 
   2  -3   2      234.02      208.50     12.10 o 
   3  -3   2    19157.48    17963.82    216.73 o 
   4  -3   2      123.77      126.08     11.94 o 
   5  -3   2     3824.22     3771.82    113.26 o 
   6  -3   2      208.80      199.78     21.20 o 
   7  -3   2      179.12      166.38     22.05 o 
   8  -3   2      496.34      521.66     34.69 o 
   9  -3   2     2341.79     2281.28     69.40 o 
  10  -3   2      271.64      283.16     32.56 o 
 -10  -2   2     2757.07     2856.80    146.24 o 
  -9  -2   2      419.95      385.45     38.14 o 
  -8  -2   2     2932.03     2876.21     85.49 o 
  -7  -2   2      512.29      496.28     52.10 o 
  -6  -2   2      738.57      746.76     38.29 o 
  -5  -2   2      182.44      212.23     16.21 o 
  -4  -2   2     7809.25     7965.15    114.66 o 
  -3  -2   2     6554.38     7178.18     99.76 o 
  -2  -2   2    50064.71    52363.05    685.43 o 
  -1  -2   2      883.77      990.57     15.07 o 
   0  -2   2    21113.96    21530.72    222.32 o 
   1  -2   2     2372.09     2814.41     45.02 o 
   2  -2   2    60987.45    66664.95    601.40 o 
   3  -2   2       23.78       39.43      7.14 o 
   4  -2   2     2860.65     2881.50     50.37 o 
   5  -2   2     1830.59     1869.40     48.13 o 
   6  -2   2    10640.38    10289.04    139.28 o 
   7  -2   2      105.33      107.58     18.99 o 
   8  -2   2     4527.52     4422.15     95.22 o 
   9  -2   2      164.24      141.42     33.49 o 
  10  -2   2      148.54      162.82     30.71 o 
 -10  -1   2     1017.31     1041.58     64.69 o 
  -9  -1   2     1529.66     1534.52     68.08 o 
  -8  -1   2      408.18      364.18     55.38 o 
  -7  -1   2     6797.22     6634.43    141.97 o 
  -6  -1   2      997.94      959.52     42.33 o 
  -5  -1   2    19718.33    19441.97    257.80 o 
  -4  -1   2     1779.42     1949.35     41.60 o 
  -3  -1   2     4706.49     4811.48     64.29 o 
  -2  -1   2      181.34      162.35      9.75 o 
  -1  -1   2       39.89       -2.55      5.52 o 
   0  -1   2       60.75       69.23      3.51 o 
   1  -1   2    26968.12    26323.92    346.10 o 
   2  -1   2      769.21      809.71     17.27 o 
   3  -1   2    30882.64    29929.78    270.62 o 
   4  -1   2       69.26       67.13      7.36 o 
   5  -1   2     9724.13     8992.46    105.27 o 
   6  -1   2      672.65      625.62     29.40 o 
   7  -1   2      798.17      741.99     33.53 o 
   8  -1   2      433.63      394.96     26.18 o 
   9  -1   2      672.03      582.66     51.71 o 
  10  -1   2      143.05      194.20     39.63 o 
 -11   0   2      171.68      187.74     58.80 o 
 -10   0   2     2838.61     2845.46    249.03 o 
  -9   0   2      126.49      121.34     29.24 o 
  -8   0   2     6784.10     6069.82    169.52 o 
  -7   0   2       57.39       54.01     18.33 o 
  -6   0   2      321.58      283.42     21.83 o 
  -5   0   2      117.56      121.52      8.59 o 
  -4   0   2     5665.62     5631.11     93.21 o 
  -3   0   2     3435.77     3634.93     51.96 o 
  -2   0   2    29610.34    30063.23    336.71 o 
  -1   0   2       13.92       -2.49      6.05 o 
   1   0   2      913.03      897.29     16.35 o 
   2   0   2      410.36      388.85      8.22 o 
   3   0   2     1595.30     1710.21     24.74 o 
   4   0   2     3647.09     3801.63     45.73 o 
   5   0   2     2202.18     2183.59     40.47 o 
   6   0   2     2040.11     1994.69     46.80 o 
   7   0   2      134.20      157.27     26.90 o 
   8   0   2     4893.04     4611.28    126.28 o 
   9   0   2      201.63      126.58     54.11 o 
  10   0   2      848.62      686.82     87.44 o 
 -11   1   2      273.21      213.24     59.34 o 
 -10   1   2     1534.72     1531.24     76.05 o 
  -9   1   2      371.29      351.09     41.15 o 
  -8   1   2      102.55       96.41     19.13 o 
  -7   1   2     5424.91     5058.29     91.55 o 
  -6   1   2      387.80      383.91     25.46 o 
  -5   1   2    30663.13    29994.62    483.57 o 
  -4   1   2      517.37      520.40     20.92 o 
  -3   1   2    14646.26    14512.75    242.84 o 
  -2   1   2     4923.05     5237.80     69.34 o 
  -1   1   2    11610.16    11827.19    201.44 o 
   0   1   2      789.92      845.18     23.06 o 
   1   1   2     1377.42     1347.52     20.90 o 
   2   1   2     6532.81     6679.65     70.83 o 
   3   1   2    22832.60    22767.64    183.07 o 
   4   1   2      301.76      339.56     13.37 o 
   5   1   2     6940.23     6543.06    103.86 o 
   6   1   2       42.88       33.66     16.64 o 
   7   1   2      329.31      318.55     34.04 o 
   8   1   2      168.82      151.85     30.50 o 
   9   1   2      305.49      272.61     39.89 o 
  10   1   2      361.36      347.03     68.37 o 
 -11   2   2      130.31      117.66     53.12 o 
 -10   2   2     2417.76     2394.84     60.98 o 
  -9   2   2       52.13       58.98     17.43 o 
  -8   2   2     8240.92     7807.53    135.04 o 
  -7   2   2      269.33      304.43     22.41 o 
  -6   2   2     3589.98     3414.76     86.01 o 
  -5   2   2        8.83        5.83     11.18 o 
  -4   2   2     2060.21     2004.70     46.57 o 
  -3   2   2     1310.85     1370.88     33.89 o 
  -2   2   2    21034.93    20430.72    280.34 o 
  -1   2   2     1049.13     1113.63     25.98 o 
   0   2   2    36236.53    37226.59    416.43 o 
   1   2   2        6.72        6.31      4.16 o 
   2   2   2    13415.19    14411.98    146.32 o 
   3   2   2     4700.35     5485.95     71.63 o 
   4   2   2       12.54       33.39      6.21 o 
   5   2   2      514.00      524.76     31.73 o 
   6   2   2     3452.72     3286.57     87.68 o 
   7   2   2      279.02      283.46     32.29 o 
   8   2   2     5639.59     5226.15    252.62 o 
   9   2   2      229.53      229.12     38.36 o 
  10   2   2     1602.13     1350.46    114.65 o 
 -11   3   2      654.43      721.66     45.57 o 
 -10   3   2      398.84      427.29     38.53 o 
  -9   3   2      195.35      177.94     30.90 o 
  -8   3   2     1210.23     1162.57     44.83 o 
  -7   3   2      386.34      366.35     26.62 o 
  -6   3   2      477.61      455.05     26.93 o 
  -5   3   2    14329.53    13709.47    150.33 o 
  -4   3   2      206.84      218.14     14.49 o 
  -3   3   2    33773.00    33125.38    376.02 o 
  -2   3   2     2325.27     2279.62     50.67 o 
  -1   3   2      883.57      862.33     19.46 o 
   0   3   2      496.86      533.57     13.50 o 
   1   3   2      117.11      192.48     39.37 o 
   2   3   2     4622.06     5194.05     55.67 o 
   3   3   2     9899.08     9684.38     94.83 o 
   4   3   2      383.65      393.09     15.69 o 
   5   3   2    16728.71    16147.24    269.22 o 
   6   3   2       37.50       49.12     17.77 o 
   7   3   2     2813.38     2602.76     95.71 o 
   8   3   2      217.89      239.49     34.07 o 
   9   3   2      121.83      150.96     47.38 o 
 -11   4   2      200.87      202.56     38.29 o 
 -10   4   2      669.65      697.72     53.09 o 
  -9   4   2      160.17      166.05     29.58 o 
  -8   4   2     6471.20     6239.64    123.50 o 
  -7   4   2      275.30      295.59     26.00 o 
  -6   4   2     6322.37     6002.35     97.88 o 
  -5   4   2     1293.96     1286.94     31.51 o 
  -4   4   2     2971.18     2876.92     46.94 o 
  -3   4   2      135.20      146.14     10.88 o 
  -2   4   2     9611.93     9249.54    101.34 o 
  -1   4   2      593.03      631.42     24.34 o 
   0   4   2    29970.48    30223.46    256.37 o 
   1   4   2      180.15      168.01      9.85 o 
   2   4   2    25651.22    27830.53    259.30 o 
   3   4   2     1458.03     1560.03     28.86 o 
   4   4   2     2399.31     2598.25     43.99 o 
   5   4   2       32.70       39.54     15.08 o 
   6   4   2     1449.99     1230.38     51.48 o 
   7   4   2      174.47      216.47     48.95 o 
   8   4   2     2127.99     2150.59     81.78 o 
   9   4   2      220.13      209.55     52.10 o 
 -11   5   2      913.59      928.66     60.76 o 
 -10   5   2       75.08       82.66     36.64 o 
  -9   5   2      594.51      548.44     61.39 o 
  -8   5   2     1044.00     1154.97    102.69 o 
  -7   5   2      390.82      374.10     36.90 o 
  -6   5   2      112.80      117.50     17.35 o 
  -5   5   2     8808.59     8599.69    100.20 o 
  -4   5   2      812.19      768.36     24.80 o 
  -3   5   2    24719.41    23933.57    204.79 o 
  -2   5   2      524.53      555.31     21.30 o 
  -1   5   2     9153.07     8731.46     87.50 o 
   0   5   2      254.89      272.51     13.01 o 
   1   5   2      444.61      521.69     17.03 o 
   2   5   2       47.45       49.00      8.74 o 
   3   5   2     5848.03     6039.16     67.81 o 
   4   5   2        9.26       15.08      9.04 o 
   5   5   2     9778.94     9973.71    299.35 o 
   6   5   2      434.76      414.57     33.08 o 
   7   5   2     2603.09     2490.71     81.46 o 
   8   5   2      480.19      426.91     41.56 o 
 -10   6   2      735.84      769.00     77.05 o 
  -9   6   2       98.86      127.85     43.82 o 
  -8   6   2     4203.52     4217.93    168.32 o 
  -7   6   2      255.38      266.72     29.37 o 
  -6   6   2    10620.02    10480.99    146.20 o 
  -5   6   2      757.05      771.40     33.09 o 
  -4   6   2     1117.88     1069.74     27.56 o 
  -3   6   2      294.04      294.74     16.53 o 
  -2   6   2       19.89       38.11      8.83 o 
  -1   6   2      247.93      268.55     11.09 o 
   0   6   2    11898.07    12162.74    130.67 o 
   1   6   2      276.86      267.02     14.29 o 
   2   6   2    16232.14    17856.55    181.02 o 
   3   6   2      524.66      566.34     18.37 o 
   4   6   2     3322.25     3514.29     58.34 o 
   5   6   2      709.63      770.89     45.94 o 
   6   6   2      432.57      473.02     43.62 o 
   7   6   2      187.15      247.66     30.80 o 
   8   6   2     1141.82     1070.56     89.90 o 
 -10   7   2       91.24      143.78     49.09 o 
  -9   7   2     1044.86     1110.83     93.05 o 
  -8   7   2      189.74      177.82     48.06 o 
  -7   7   2      274.16      291.86     38.09 o 
  -6   7   2      330.68      349.68     25.29 o 
  -5   7   2     2458.56     2492.16     63.87 o 
  -4   7   2       28.11       15.39     10.50 o 
  -3   7   2    10067.80     9337.97    113.73 o 
  -2   7   2        4.21      -10.17      7.51 o 
  -1   7   2    10686.59     9979.77    114.48 o 
   0   7   2      531.81      558.01     21.05 o 
   1   7   2     3210.41     3231.57     52.11 o 
   2   7   2       53.28       60.76     10.51 o 
   3   7   2     4596.57     4601.08     94.27 o 
   4   7   2     1201.15     1220.26     33.65 o 
   5   7   2     4123.78     4168.45     98.89 o 
   6   7   2       19.15       13.95     16.96 o 
   7   7   2     3472.55     3437.79    150.96 o 
 -10   8   2      148.92      137.28     52.03 o 
  -9   8   2      221.60      186.64     52.92 o 
  -8   8   2     1295.16     1473.51     96.36 o 
  -7   8   2       87.44       74.18     35.89 o 
  -6   8   2     5376.40     5181.93    125.03 o 
  -5   8   2       61.05       55.68     15.50 o 
  -4   8   2     2233.30     2171.96     50.48 o 
  -3   8   2      153.16      120.34     14.12 o 
  -2   8   2     2189.26     2198.60     43.17 o 
  -1   8   2      206.78      213.41     26.98 o 
   0   8   2     2280.04     2275.66     56.46 o 
   1   8   2      870.51      870.08     33.76 o 
   2   8   2     6638.94     7229.63     90.63 o 
   3   8   2      185.10      210.23     22.94 o 
   4   8   2     6047.36     6675.54     97.54 o 
   5   8   2       83.95      100.06     21.59 o 
   6   8   2      173.49      206.11     31.04 o 
  -9   9   2     1596.63     1634.34     85.76 o 
  -8   9   2       87.49       94.69     47.99 o 
  -7   9   2      539.27      590.08     71.31 o 
  -6   9   2      360.46      396.70     38.20 o 
  -5   9   2      987.39     1009.46     38.85 o 
  -4   9   2        1.80        4.97     12.62 o 
  -3   9   2     7395.23     7029.15    105.42 o 
  -2   9   2      205.87      199.98     20.71 o 
  -1   9   2    15915.25    15034.35    195.51 o 
   0   9   2      972.54      938.79     41.65 o 
   1   9   2     3576.18     3465.93     60.70 o 
   2   9   2       25.11       24.79     12.17 o 
   3   9   2      292.62      303.18     32.00 o 
   4   9   2        2.09       -4.81     17.54 o 
   5   9   2     1927.63     1893.13     83.00 o 
   6   9   2       23.28       29.94     37.19 o 
  -8  10   2      401.28      342.66     65.97 o 
  -7  10   2      105.91       54.15     38.83 o 
  -6  10   2     2765.09     2757.80    165.11 o 
  -5  10   2       26.14       29.64     16.73 o 
  -4  10   2     4166.04     4077.17     77.94 o 
  -3  10   2       85.42       87.03     15.58 o 
  -2  10   2      597.78      538.68     35.41 o 
  -1  10   2       47.75       21.64     16.47 o 
   0  10   2      400.37      388.42     25.82 o 
   1  10   2       33.72       28.04     14.40 o 
   2  10   2     3584.70     3899.26     74.23 o 
   3  10   2        3.72        2.63     13.33 o 
   4  10   2     3283.65     3346.12     92.65 o 
   5  10   2      207.01      243.66     54.22 o 
  -7  11   2      913.79     1075.83     94.42 o 
  -6  11   2      613.60      723.93     58.01 o 
  -5  11   2      310.16      313.83     28.17 o 
  -4  11   2      176.49      199.62     22.03 o 
  -3  11   2     2279.24     2151.55     49.31 o 
  -2  11   2        4.26      -22.96     15.31 o 
  -1  11   2     5953.16     5729.04    146.06 o 
   0  11   2        6.26      -23.58     15.97 o 
   1  11   2     4053.01     4130.37     81.12 o 
   2  11   2       61.98       47.12     16.90 o 
   3  11   2     1010.82     1132.13     52.35 o 
  -6  12   2     1070.13     1126.55    156.60 o 
  -5  12   2        3.17       18.05     24.03 o 
  -4  12   2     2480.83     2473.36     59.84 o 
  -3  12   2       39.20       46.80     22.85 o 
  -2  12   2      768.75      796.47     47.72 o 
  -1  12   2        6.27       20.58     26.41 o 
   0  12   2     1142.47     1105.58     87.78 o 
   1  12   2        0.39       20.12     27.98 o 
   0 -13   3       10.14       12.16     29.49 o 
   1 -13   3     2835.30     2769.59    105.25 o 
   2 -13   3       12.56        7.91     60.09 o 
   3 -13   3     2063.20     2126.56    109.87 o 
   4 -13   3      134.31      149.60     43.34 o 
  -3 -12   3      115.79      112.53     36.96 o 
  -2 -12   3     3956.29     4080.60    129.59 o 
  -1 -12   3       11.16       32.24     27.82 o 
   0 -12   3     2342.14     2123.38     70.96 o 
   1 -12   3       36.22       35.32     20.05 o 
   2 -12   3     1073.62     1021.10     51.92 o 
   3 -12   3      671.55      643.38     43.85 o 
   4 -12   3      530.70      555.50     31.88 o 
   5 -12   3        9.25       -9.36     20.00 o 
   6 -12   3     1027.55     1090.87     87.31 o 
  -4 -11   3      184.87      168.12     22.41 o 
  -3 -11   3     1096.45     1103.40     46.57 o 
  -2 -11   3        0.49       -4.92     15.53 o 
  -1 -11   3      583.87      588.46     48.27 o 
   0 -11   3      147.33      110.37     22.94 o 
   1 -11   3     3610.57     3586.71     92.86 o 
   2 -11   3       10.99       -8.87     17.24 o 
   3 -11   3     3378.35     3588.01     82.87 o 
   4 -11   3        8.72       17.56     15.22 o 
   5 -11   3      571.84      591.62     34.28 o 
   6 -11   3      501.79      411.91     59.55 o 
   7 -11   3      113.14      145.42     52.98 o 
  -5 -10   3      197.63      188.76     54.22 o 
  -4 -10   3     1771.91     1866.22     73.63 o 
  -3 -10   3      237.48      217.00     26.77 o 
  -2 -10   3     5925.50     5782.91    111.53 o 
  -1 -10   3        3.77       -8.96     13.13 o 
   0 -10   3     5331.06     4817.11    156.23 o 
   1 -10   3       18.07      -10.34     13.98 o 
   2 -10   3     1082.50     1158.02     70.79 o 
   3 -10   3      571.72      590.72     29.56 o 
   4 -10   3      822.00      829.53     35.84 o 
   5 -10   3       95.38      123.35     20.43 o 
   6 -10   3     2370.93     2124.04    120.12 o 
   7 -10   3      116.89       41.23     42.73 o 
   8 -10   3      805.34      846.25     92.30 o 
  -5  -9   3     4275.76     4831.97    127.57 o 
  -4  -9   3       69.95       68.53     13.43 o 
  -3  -9   3     3881.46     3954.59     80.39 o 
  -2  -9   3      571.12      555.65     22.22 o 
  -1  -9   3      543.37      505.89     25.31 o 
   0  -9   3        7.59        3.89     10.16 o 
   1  -9   3     3130.64     3214.58     69.01 o 
   2  -9   3      567.43      550.14     22.63 o 
   3  -9   3     9348.32     9394.54    121.43 o 
   4  -9   3        1.16      -16.45     11.92 o 
   5  -9   3     3047.91     3390.46     70.68 o 
   6  -9   3      208.25      232.59     51.28 o 
   7  -9   3      191.39      259.52     60.51 o 
   8  -9   3      280.19      304.51     65.63 o 
   9  -9   3      181.38      168.25     55.58 o 
  -5  -8   3       51.65       38.94     64.88 o 
  -4  -8   3     2400.30     2369.86     66.89 o 
  -3  -8   3      100.82       76.11     11.33 o 
  -2  -8   3     9658.90     9613.89    107.49 o 
  -1  -8   3      449.74      473.37     19.43 o 
   0  -8   3    11993.02    11493.54    150.15 o 
   1  -8   3       58.15       38.17     12.68 o 
   2  -8   3     2247.05     2109.66     42.89 o 
   3  -8   3       14.19        9.35     13.16 o 
   4  -8   3       97.06      111.92     15.71 o 
   5  -8   3      422.85      416.80     23.76 o 
   6  -8   3     1771.55     1630.34     75.88 o 
   7  -8   3      200.93      179.67     50.18 o 
   8  -8   3     1339.95     1410.65     74.47 o 
   9  -8   3       23.37       23.59     37.40 o 
  -8  -7   3      355.32      358.38     37.67 o 
  -5  -7   3     8661.13     9307.55    126.88 o 
  -4  -7   3       22.72       16.56     10.34 o 
  -3  -7   3     7157.34     7383.01     96.43 o 
  -2  -7   3      248.69      267.97     16.37 o 
  -1  -7   3     1590.06     1692.75     32.55 o 
   0  -7   3      340.33      403.12     22.07 o 
   1  -7   3     1271.22     1271.04     23.04 o 
   2  -7   3      448.36      494.24     20.67 o 
   3  -7   3     9613.56     9526.77    116.56 o 
   4  -7   3       22.14       15.97     10.27 o 
   5  -7   3     6130.30     6526.08    104.11 o 
   6  -7   3      251.42      284.94     33.84 o 
   7  -7   3     1321.10     1499.92     73.43 o 
   8  -7   3      486.22      528.41     64.54 o 
   9  -7   3      177.56      304.99     56.88 o 
  -8  -6   3     3601.35     3832.06    127.09 o 
  -7  -6   3      365.49      346.49     49.22 o 
  -6  -6   3     3965.71     4052.48    134.96 o 
  -5  -6   3      164.66      144.16     16.55 o 
  -4  -6   3      431.98      472.33     25.86 o 
  -3  -6   3      874.19      931.68     29.85 o 
  -2  -6   3     6327.90     6277.59     88.14 o 
  -1  -6   3      264.28      299.64     12.42 o 
   0  -6   3    15424.50    14465.83    201.37 o 
   1  -6   3        5.41       11.12      5.81 o 
   2  -6   3    11414.28    10951.88    124.81 o 
   3  -6   3       10.78        9.66      9.59 o 
   4  -6   3       41.19       49.64     10.27 o 
   5  -6   3     1925.69     1887.42     61.43 o 
   6  -6   3      262.85      295.71     28.57 o 
   7  -6   3      658.06      751.43     69.73 o 
   8  -6   3     2089.11     1940.88    111.44 o 
   9  -6   3       70.05       90.31     40.88 o 
  10  -6   3      860.42      915.20    142.92 o 
  -8  -5   3      206.88      231.90     45.53 o 
  -7  -5   3      879.31      974.44     67.34 o 
  -6  -5   3       26.59       44.21     17.76 o 
  -5  -5   3     6426.39     6586.29    107.26 o 
  -4  -5   3      123.99      139.73     15.65 o 
  -3  -5   3    25113.92    26016.99    285.10 o 
  -2  -5   3      498.66      544.20     26.56 o 
  -1  -5   3    10147.50     9988.63    120.57 o 
   0  -5   3       50.33       59.49      8.28 o 
   1  -5   3     3047.93     3235.90     48.41 o 
   2  -5   3     1442.32     1551.71     32.51 o 
   3  -5   3    11080.69    11603.00    121.08 o 
   4  -5   3      537.44      547.77     18.93 o 
   5  -5   3    10788.55    10744.21    153.65 o 
   6  -5   3      333.14      305.63     27.14 o 
   7  -5   3     3184.03     3316.23    140.70 o 
   8  -5   3      442.67      420.73     55.04 o 
   9  -5   3      117.97      140.00     31.81 o 
  10  -5   3      113.83      137.52     32.96 o 
  -9  -4   3      425.97      398.81     36.56 o 
  -8  -4   3     4139.72     4002.98    148.08 o 
  -7  -4   3       10.94       13.54     21.81 o 
  -6  -4   3     6761.10     7041.37    144.39 o 
  -5  -4   3       15.81       30.40      8.46 o 
  -4  -4   3     1941.77     1959.69     45.61 o 
  -3  -4   3       11.81       12.31      7.28 o 
  -2  -4   3     7149.50     7501.73     94.81 o 
  -1  -4   3     3356.16     3758.37     49.72 o 
   0  -4   3    11640.71    10923.75    107.68 o 
   1  -4   3       35.13       39.74      7.22 o 
   2  -4   3    21539.58    20086.72    208.36 o 
   3  -4   3     1873.05     2038.61     37.26 o 
   4  -4   3       91.49      135.12     13.57 o 
   5  -4   3      614.22      596.72     42.64 o 
   6  -4   3      190.57      199.53     22.55 o 
   7  -4   3      407.97      378.02     42.83 o 
   8  -4   3     1495.47     1468.34     55.42 o 
   9  -4   3      156.59      179.41     32.00 o 
  10  -4   3     1215.87     1287.76     74.08 o 
 -10  -3   3      264.56      185.07     51.07 o 
  -9  -3   3     1296.60     1177.85    113.83 o 
  -8  -3   3      352.18      377.66     50.11 o 
  -7  -3   3      145.37      157.24     34.73 o 
  -6  -3   3      403.48      452.52     31.82 o 
  -5  -3   3     9467.66     9378.91    116.25 o 
  -4  -3   3      158.40      199.09     11.69 o 
  -3  -3   3    44257.72    44605.68    658.12 o 
  -2  -3   3     5919.08     6319.68     82.66 o 
  -1  -3   3    19319.38    19436.48    196.65 o 
   0  -3   3      114.62      127.51      9.22 o 
   1  -3   3      953.07      965.97     21.87 o 
   2  -3   3       89.06      116.65      9.51 o 
   3  -3   3     1375.52     1350.50     33.66 o 
   4  -3   3       59.10       69.51     10.54 o 
   5  -3   3    14395.32    14607.58    189.46 o 
   6  -3   3      227.18      198.29     28.89 o 
   7  -3   3     4060.35     3990.40     89.99 o 
   8  -3   3       67.22       61.99     19.54 o 
   9  -3   3      748.95      843.82     55.96 o 
  10  -3   3      290.13      275.84     30.59 o 
 -10  -2   3      447.64      320.98     60.71 o 
  -9  -2   3      241.45      231.29     32.07 o 
  -8  -2   3     4106.38     4251.43    154.37 o 
  -7  -2   3      496.08      549.79     37.42 o 
  -6  -2   3    16965.35    16789.25    279.91 o 
  -5  -2   3       22.12       26.56      8.44 o 
  -4  -2   3     5361.40     5335.39     70.57 o 
  -3  -2   3      878.84      936.77     27.17 o 
  -2  -2   3     2105.31     2376.06     51.34 o 
  -1  -2   3      894.03      884.88     16.12 o 
   0  -2   3    12235.28    12013.20    101.86 o 
   1  -2   3      569.94      557.13     13.91 o 
   2  -2   3    35510.92    35267.06    460.32 o 
   3  -2   3     3808.19     4074.47     52.36 o 
   4  -2   3     8439.21     7791.72     97.01 o 
   5  -2   3     1285.74     1266.01     49.33 o 
   6  -2   3      445.53      503.07     32.39 o 
   7  -2   3     2097.86     1909.11     62.38 o 
   8  -2   3     1465.52     1486.28     53.59 o 
   9  -2   3      418.18      393.65     30.94 o 
  10  -2   3     1140.34     1237.39     46.63 o 
 -10  -1   3      440.91      447.22     46.28 o 
  -9  -1   3     1474.15     1495.65     66.21 o 
  -8  -1   3      908.72      855.21     70.97 o 
  -7  -1   3      568.68      536.63     37.56 o 
  -6  -1   3     1274.37     1266.36     49.28 o 
  -5  -1   3     2226.00     2117.19     48.65 o 
  -4  -1   3      283.73      299.93     16.09 o 
  -3  -1   3    26537.83    26518.11    433.68 o 
  -2  -1   3        5.45       -6.34      4.23 o 
  -1  -1   3    39350.75    39773.99    917.47 o 
   0  -1   3     1377.19     1340.18     25.90 o 
   1  -1   3    18682.49    18647.95    193.30 o 
   2  -1   3      156.54      169.60      9.33 o 
   3  -1   3       26.92       65.20     11.33 o 
   4  -1   3     2958.49     2958.21     40.42 o 
   5  -1   3     6401.63     6466.41     91.99 o 
   6  -1   3      307.88      265.75     31.89 o 
   7  -1   3     7509.29     7398.78    128.31 o 
   8  -1   3       55.51       25.41     14.54 o 
   9  -1   3      906.51      773.98     59.10 o 
  10  -1   3      206.35      161.83     53.39 o 
 -11   0   3      272.85      222.60     63.72 o 
 -10   0   3      421.18      443.24     46.61 o 
  -9   0   3      279.08      225.73     45.74 o 
  -8   0   3     3688.11     3687.74    149.38 o 
  -7   0   3        6.64       15.80     16.74 o 
  -6   0   3    15572.30    15154.82    174.97 o 
  -5   0   3       97.59       90.71     14.00 o 
  -4   0   3    16617.77    16617.51    226.31 o 
  -3   0   3      614.04      656.59     19.78 o 
  -2   0   3      490.51      513.99     14.92 o 
  -1   0   3      504.81      524.88     16.81 o 
   1   0   3     1727.62     1897.65     24.66 o 
   2   0   3    31407.18    30648.43    372.41 o 
   3   0   3       77.45       85.23     11.37 o 
   4   0   3    23276.77    22391.81    225.18 o 
   5   0   3      247.24      267.22     18.42 o 
   6   0   3     1500.66     1422.71     40.59 o 
   7   0   3     1313.49     1264.59     35.76 o 
   8   0   3      139.11      120.06     28.75 o 
   9   0   3      321.73      350.92     45.32 o 
  10   0   3     1159.45     1068.99    104.94 o 
 -11   1   3     1282.39     1170.18    114.38 o 
 -10   1   3        3.29      -13.25     22.55 o 
  -9   1   3     2570.77     2518.07     90.96 o 
  -8   1   3       75.72       58.84     13.62 o 
  -7   1   3     3166.70     3067.87     77.23 o 
  -6   1   3      204.06      218.41     20.07 o 
  -5   1   3       22.66        8.58     11.26 o 
  -4   1   3     2260.62     2325.08     48.24 o 
  -3   1   3    12868.74    12474.56    205.54 o 
  -2   1   3      726.68      724.47     28.45 o 
  -1   1   3    29532.81    29733.70    417.24 o 
   0   1   3      751.93      767.84     25.78 o 
   1   1   3     9363.06     9449.37     96.96 o 
   2   1   3      558.26      630.83     21.24 o 
   3   1   3      734.65      770.52     23.66 o 
   4   1   3      100.76      114.17      8.15 o 
   5   1   3     2031.26     2100.15     78.04 o 
   6   1   3      297.58      300.26     31.07 o 
   7   1   3     4669.27     4685.47    122.06 o 
   8   1   3      145.54      148.17     30.21 o 
   9   1   3     1687.95     1742.54     81.58 o 
  10   1   3      222.47      162.65     57.09 o 
 -11   2   3      233.31      278.80     71.31 o 
 -10   2   3      278.88      293.31     24.53 o 
  -9   2   3      273.13      365.87     27.77 o 
  -8   2   3      693.74      687.57     54.11 o 
  -7   2   3      110.88      119.60     20.40 o 
  -6   2   3    12304.50    12143.25    224.70 o 
  -5   2   3      727.11      712.10     23.85 o 
  -4   2   3    33644.49    33093.52    439.21 o 
  -3   2   3     8740.97     8593.09    129.08 o 
  -2   2   3     2715.00     2643.88     42.52 o 
  -1   2   3      953.65      962.23     19.15 o 
   0   2   3       54.74      108.50     15.33 o 
   1   2   3     3186.17     3395.38     45.20 o 
   2   2   3    21475.81    21115.12    188.68 o 
   3   2   3     1728.85     1863.14     30.82 o 
   4   2   3    19177.23    18461.05    313.58 o 
   5   2   3      505.75      471.80     31.98 o 
   6   2   3     3502.10     3042.65     86.27 o 
   7   2   3      728.89      664.28     58.01 o 
   8   2   3      160.36      158.77     31.36 o 
   9   2   3      145.69      120.69     32.04 o 
 -11   3   3      627.33      610.71     42.68 o 
 -10   3   3      168.02      148.16     24.66 o 
  -9   3   3     3817.25     3723.36    104.47 o 
  -8   3   3      381.72      354.86     27.53 o 
  -7   3   3     3567.22     3286.99     91.88 o 
  -6   3   3       34.26       16.78     14.09 o 
  -5   3   3       17.45       16.68     11.75 o 
  -4   3   3     3515.32     3570.80     52.04 o 
  -3   3   3     4998.15     5018.50     63.90 o 
  -2   3   3     6732.98     7209.11     82.83 o 
  -1   3   3    22153.52    21806.89    209.68 o 
   0   3   3        0.15       -6.63      4.42 o 
   1   3   3    25067.38    25568.84    256.74 o 
   2   3   3      608.52      762.53     22.86 o 
   3   3   3      185.56      210.57      9.14 o 
   4   3   3      206.67      225.86     21.72 o 
   5   3   3      773.48      820.66     41.00 o 
   6   3   3      169.55      175.19     40.78 o 
   7   3   3     5408.54     5390.92    132.87 o 
   8   3   3       81.66       40.99     24.75 o 
   9   3   3     1794.61     1763.26    115.68 o 
 -11   4   3      204.37      220.92     35.97 o 
 -10   4   3      478.37      482.31     52.95 o 
  -9   4   3      493.46      519.26     42.21 o 
  -8   4   3      842.84      847.68     42.43 o 
  -7   4   3      262.14      234.05     23.88 o 
  -6   4   3     5801.53     5510.96     86.85 o 
  -5   4   3      302.11      292.15     16.45 o 
  -4   4   3    19303.89    18186.48    192.58 o 
  -3   4   3      718.63      702.05     20.35 o 
  -2   4   3    16136.54    15729.63    185.04 o 
  -1   4   3     5340.65     5873.95     62.83 o 
   0   4   3      196.20      172.53      8.85 o 
   1   4   3        7.03        4.44      5.48 o 
   2   4   3     3040.86     2980.71     48.45 o 
   3   4   3       42.01       46.83      6.90 o 
   4   4   3    11830.50    11722.72    204.01 o 
   5   4   3      124.75      165.31     34.05 o 
   6   4   3     6618.37     6314.53    139.58 o 
   7   4   3      121.47      138.15     26.77 o 
   8   4   3      273.35      264.64     41.40 o 
   9   4   3      270.84      317.29     60.98 o 
 -10   5   3       16.67       44.78     34.73 o 
  -9   5   3     3159.44     3045.08    138.03 o 
  -8   5   3        1.55       14.50     20.70 o 
  -7   5   3     5936.12     5639.45    142.45 o 
  -6   5   3      278.69      258.05     18.49 o 
  -5   5   3     2331.34     2398.11     55.98 o 
  -4   5   3       85.64       91.84     13.58 o 
  -3   5   3       19.94       12.97      7.97 o 
  -2   5   3      376.82      421.90     16.74 o 
  -1   5   3    15320.05    15263.76    141.73 o 
   0   5   3       44.87       48.56      5.72 o 
   1   5   3    24622.93    25081.44    239.45 o 
   2   5   3       36.53       48.41      8.16 o 
   3   5   3     7084.88     7815.32     89.79 o 
   4   5   3       11.29       15.13     12.20 o 
   5   5   3      553.61      487.66     47.48 o 
   6   5   3      690.26      699.73     42.58 o 
   7   5   3      831.25      859.90     52.54 o 
   8   5   3      437.82      381.97     66.86 o 
 -10   6   3     1298.43     1346.56     96.60 o 
  -9   6   3      458.12      438.85     60.71 o 
  -8   6   3      369.19      382.79     56.54 o 
  -7   6   3      809.13      862.53     44.06 o 
  -6   6   3     3389.84     3568.55     71.09 o 
  -5   6   3      137.17      131.00     15.95 o 
  -4   6   3    10569.74    10075.53    123.61 o 
  -3   6   3        7.63       10.95      8.29 o 
  -2   6   3    16163.32    15595.54    166.47 o 
  -1   6   3      208.41      232.31     12.33 o 
   0   6   3     1368.88     1311.94     29.53 o 
   1   6   3       74.86       62.65      9.52 o 
   2   6   3     3625.43     3756.42     63.16 o 
   3   6   3     1283.81     1287.58     33.05 o 
   4   6   3     2927.35     2892.70     76.18 o 
   5   6   3      471.35      447.47     32.60 o 
   6   6   3     4181.81     4041.35    104.92 o 
   7   6   3      147.79      177.30     28.58 o 
   8   6   3     1093.29     1262.13     99.41 o 
 -10   7   3      198.37      288.10     61.87 o 
  -9   7   3      847.85      894.93     82.04 o 
  -8   7   3      119.63       49.70     37.94 o 
  -7   7   3     5801.96     5906.07    147.98 o 
  -6   7   3       13.64       21.61     14.10 o 
  -5   7   3     3328.11     3147.05     84.16 o 
  -4   7   3     1399.99     1378.88     40.87 o 
  -3   7   3       88.15      100.19     13.12 o 
  -2   7   3       19.97       16.26      8.76 o 
  -1   7   3     4811.48     4517.85     61.38 o 
   0   7   3      736.64      711.02     24.38 o 
   1   7   3    17677.35    18200.54    188.72 o 
   2   7   3       16.94       10.65      8.81 o 
   3   7   3     6096.63     6514.42     92.98 o 
   4   7   3      987.85      924.80     42.75 o 
   5   7   3      300.52      391.69     31.93 o 
   6   7   3      121.88      149.46     25.66 o 
   7   7   3      529.37      569.98     72.20 o 
  -9   8   3      146.22      174.61     51.75 o 
  -8   8   3      444.04      481.19     48.51 o 
  -7   8   3      271.48      250.98     52.57 o 
  -6   8   3      498.11      476.11     91.20 o 
  -5   8   3      175.84      200.12     24.09 o 
  -4   8   3     4279.87     4135.13     78.99 o 
  -3   8   3       31.17       22.51     10.73 o 
  -2   8   3    14052.02    13114.43    150.75 o 
  -1   8   3        2.38       -0.95     10.33 o 
   0   8   3     5194.19     5104.77     74.76 o 
   1   8   3      648.43      648.43     25.10 o 
   2   8   3      800.94      803.64     29.83 o 
   3   8   3      129.57      138.48     16.72 o 
   4   8   3     2363.76     2448.23     73.68 o 
   5   8   3        5.05       13.58     17.44 o 
   6   8   3     4354.38     4367.38    170.44 o 
  -9   9   3       87.24      187.59     71.96 o 
  -8   9   3      157.48      122.10     47.99 o 
  -7   9   3     2628.45     2566.38    133.66 o 
  -6   9   3      138.97      126.94     27.84 o 
  -5   9   3     3769.86     3736.29    137.39 o 
  -4   9   3        9.39        6.25     14.40 o 
  -3   9   3     2338.52     2224.29     51.18 o 
  -2   9   3      110.22      118.25     14.06 o 
  -1   9   3     1190.67     1233.61     41.40 o 
   0   9   3      430.81      419.40     22.81 o 
   1   9   3     6667.31     6767.83     94.68 o 
   2   9   3       87.98       96.23     16.09 o 
   3   9   3     4277.19     4753.75     82.03 o 
   4   9   3      380.68      340.12     31.03 o 
   5   9   3     1731.46     1852.55    108.64 o 
  -8  10   3      750.94      807.15     88.26 o 
  -7  10   3      287.47      319.07     60.51 o 
  -6  10   3      332.09      334.71     39.47 o 
  -5  10   3      504.55      493.88     35.04 o 
  -4  10   3     2296.50     2393.82     67.28 o 
  -3  10   3        0.37       12.23     12.71 o 
  -2  10   3     6038.55     5698.83    134.15 o 
  -1  10   3       15.16       -8.82     15.46 o 
   0  10   3     6510.52     6419.25    102.82 o 
   1  10   3        1.60      -11.82     12.19 o 
   2  10   3      485.96      537.49     37.06 o 
   3  10   3       24.50       21.31     15.09 o 
   4  10   3     1066.52     1057.78     85.60 o 
  -7  11   3     1557.38     1588.58    108.70 o 
  -6  11   3       35.24       50.16     25.96 o 
  -5  11   3     2142.28     2116.05     78.85 o 
  -4  11   3        2.09        0.94     16.70 o 
  -3  11   3     1542.42     1519.91     41.29 o 
  -2  11   3        2.73       22.56     19.29 o 
  -1  11   3      302.69      350.45     33.77 o 
   0  11   3       13.52       23.75     19.62 o 
   1  11   3     2216.20     2191.17     67.27 o 
   2  11   3       17.62       24.72     20.77 o 
   3  11   3     2895.08     3025.68     98.83 o 
  -5  12   3      238.47      232.44     34.56 o 
  -4  12   3      583.14      590.65     36.57 o 
  -3  12   3       53.26       49.75     36.15 o 
  -2  12   3     1896.46     1826.09    118.34 o 
  -1  12   3        0.03      -34.95     26.46 o 
   0  12   3     3781.76     3847.33    215.36 o 
   1  12   3       80.14      115.74     57.46 o 
   0 -13   4      129.58       98.58     36.61 o 
   1 -13   4      390.08      404.93     97.83 o 
   2 -13   4       30.96       48.67     37.94 o 
   3 -13   4      564.60      591.36     55.12 o 
  -3 -12   4       15.57       12.15     30.55 o 
  -2 -12   4      819.43      745.63     62.04 o 
  -1 -12   4        0.82        6.73     33.60 o 
   0 -12   4     2566.01     2505.76     77.68 o 
   1 -12   4       58.68       53.83     21.98 o 
   2 -12   4     3321.52     3477.73     93.77 o 
   3 -12   4        2.44       14.02     21.61 o 
   4 -12   4     1779.38     1927.13     58.02 o 
   5 -12   4      154.70      158.80     27.20 o 
   6 -12   4      102.34       87.72     43.00 o 
  -4 -11   4      124.37      102.27     31.43 o 
  -3 -11   4     3218.25     3205.69     81.99 o 
  -2 -11   4       10.33       11.27     17.55 o 
  -1 -11   4     2826.79     2725.59     76.55 o 
   0 -11   4       51.80       71.52     21.19 o 
   1 -11   4     1134.82     1104.14     51.13 o 
   2 -11   4      360.52      345.66     33.09 o 
   3 -11   4      517.73      542.59     35.25 o 
   4 -11   4       95.81       95.86     19.79 o 
   5 -11   4     1444.87     1471.76     93.98 o 
   6 -11   4      176.74       92.50     42.93 o 
   7 -11   4      883.50      858.08     86.07 o 
  -5 -10   4      109.21       73.34     30.32 o 
  -4 -10   4     2569.18     2526.10     64.57 o 
  -3 -10   4       59.07       42.03     17.44 o 
  -2 -10   4      357.29      384.60     42.74 o 
  -1 -10   4        4.09       -6.48     14.54 o 
   0 -10   4     3701.62     3479.83    112.03 o 
   1 -10   4       19.46       12.72     16.99 o 
   2 -10   4     5921.59     5860.25    116.73 o 
   3 -10   4      260.59      290.88     27.63 o 
   4 -10   4     2625.60     2787.94    102.20 o 
   5 -10   4      262.50      307.52     29.36 o 
   6 -10   4      298.20      355.03     60.37 o 
   7 -10   4      142.79      102.82     48.40 o 
   8 -10   4      291.22      302.87     67.89 o 
  -5  -9   4      573.52      550.65     48.21 o 
  -4  -9   4       22.89       10.67     12.21 o 
  -3  -9   4     5029.93     5184.81    164.18 o 
  -2  -9   4      130.24      128.53     18.63 o 
  -1  -9   4    13323.45    12423.20    155.20 o 
   0  -9   4        4.07       -0.17     10.30 o 
   1  -9   4     2259.13     2217.71     56.76 o 
   2  -9   4      629.96      611.46     24.24 o 
   3  -9   4      227.82      219.03     21.68 o 
   4  -9   4      237.58      255.22     23.05 o 
   5  -9   4     1420.20     1452.86     88.12 o 
   6  -9   4       88.15       58.04     37.19 o 
   7  -9   4     2398.48     2354.57    134.48 o 
   8  -9   4       39.20       41.16     45.05 o 
  -5  -8   4      155.70      115.10     27.70 o 
  -4  -8   4     6519.32     6695.34    127.46 o 
  -3  -8   4       28.80       29.75     10.66 o 
  -2  -8   4     2367.30     2210.67     69.77 o 
  -1  -8   4       10.22       25.13     11.34 o 
   0  -8   4     1416.03     1373.54     38.08 o 
   1  -8   4       26.44       44.53     12.95 o 
   2  -8   4     8157.95     8063.42    128.49 o 
   3  -8   4       39.44       29.44     11.76 o 
   4  -8   4     5234.85     5168.16     85.96 o 
   5  -8   4       34.49       39.09     18.23 o 
   6  -8   4     1151.38     1251.24     95.85 o 
   7  -8   4      372.71      324.81     60.92 o 
   8  -8   4      133.31      172.87     38.04 o 
   9  -8   4      415.56      422.37     67.07 o 
  -5  -7   4     1515.98     1463.42     75.17 o 
  -4  -7   4        1.81       -3.53     16.53 o 
  -3  -7   4     3484.42     3481.44     79.14 o 
  -2  -7   4      357.84      365.96     23.95 o 
  -1  -7   4    23837.42    22852.18    276.20 o 
   0  -7   4      288.63      281.86     23.93 o 
   1  -7   4     7320.44     6821.03     96.74 o 
   2  -7   4        7.28        4.77      8.40 o 
   3  -7   4      815.06      840.32     28.37 o 
   4  -7   4     1390.33     1364.45     36.32 o 
   5  -7   4      981.36      953.18     54.87 o 
   6  -7   4      680.77      733.57     42.26 o 
   7  -7   4     1918.89     2172.57     87.31 o 
   8  -7   4      115.46      117.52     44.71 o 
   9  -7   4     1025.31     1109.94     91.48 o 
  -6  -6   4     8172.66     8197.32    263.08 o 
  -5  -6   4      120.81      182.42     56.64 o 
  -4  -6   4     9682.52     9759.84    190.10 o 
  -3  -6   4        4.39       14.11      5.33 o 
  -2  -6   4     4067.67     4176.05     51.88 o 
  -1  -6   4       35.76       21.94      7.14 o 
   0  -6   4      420.39      411.97     21.35 o 
   1  -6   4     1023.89     1110.58     30.02 o 
   2  -6   4     6378.05     6289.28    115.53 o 
   3  -6   4       75.59       58.39     12.95 o 
   4  -6   4    10235.61    10649.99    115.55 o 
   5  -6   4      390.89      412.99     30.51 o 
   6  -6   4     3713.85     3952.12     93.82 o 
   7  -6   4      507.91      477.96     58.80 o 
   8  -6   4      303.06      252.55     51.21 o 
   9  -6   4      555.51      588.83     50.54 o 
  10  -6   4      202.65      345.33     45.57 o 
  -6  -5   4        5.37       16.31     15.54 o 
  -5  -5   4      412.15      429.98     28.48 o 
  -4  -5   4       95.27      106.94     21.42 o 
  -3  -5   4     2651.53     2612.56     40.12 o 
  -2  -5   4       13.22       16.83      5.11 o 
  -1  -5   4    12621.80    12013.36    117.13 o 
   0  -5   4      194.94      206.73     13.32 o 
   1  -5   4    25264.51    24061.22    273.48 o 
   2  -5   4       64.53       62.86      9.99 o 
   3  -5   4     8653.72     8279.64    113.01 o 
   4  -5   4     1134.44     1177.27     27.25 o 
   5  -5   4      223.34      247.31     24.22 o 
   6  -5   4      586.55      579.50     43.58 o 
   7  -5   4     1822.09     1876.75    103.71 o 
   8  -5   4      345.79      369.94     39.32 o 
   9  -5   4     1765.55     1696.48     74.34 o 
  10  -5   4       28.39        1.86     25.19 o 
  -8  -4   4      220.13      279.01     46.08 o 
  -7  -4   4        2.22        5.13     19.55 o 
  -6  -4   4     2540.61     2656.07     76.21 o 
  -5  -4   4      236.26      284.06     26.08 o 
  -4  -4   4    16936.29    17051.88    190.95 o 
  -3  -4   4       33.38       35.08     11.15 o 
  -2  -4   4    17033.77    17074.96    157.01 o 
  -1  -4   4     3852.35     4194.39     56.45 o 
   0  -4   4      791.45      802.71     24.44 o 
   1  -4   4        5.97       16.30      6.40 o 
   2  -4   4     1320.06     1276.99     41.90 o 
   3  -4   4      150.69      144.47     12.10 o 
   4  -4   4    32279.31    33141.64    306.78 o 
   5  -4   4     1097.72     1121.90     47.10 o 
   6  -4   4     7417.84     7642.91    244.31 o 
   7  -4   4       23.56       37.98     19.26 o 
   8  -4   4      215.89      219.04     43.24 o 
   9  -4   4      420.57      363.15     40.31 o 
  10  -4   4      124.25      121.78     32.51 o 
  -9  -3   4     3245.33     3166.37    136.67 o 
  -8  -3   4        3.12        7.79     24.54 o 
  -7  -3   4     5986.13     6372.31    165.48 o 
  -6  -3   4      461.38      513.56     33.76 o 
  -5  -3   4     5619.80     5750.29    137.03 o 
  -4  -3   4       43.91       53.23      8.13 o 
  -3  -3   4     1421.46     1476.32     28.01 o 
  -2  -3   4     4878.37     5319.72     83.92 o 
  -1  -3   4    19651.44    19260.41    197.39 o 
   0  -3   4      847.31      788.78     17.32 o 
   1  -3   4    34050.30    33134.24    300.42 o 
   2  -3   4      145.77      163.34     11.80 o 
   3  -3   4     5420.14     5061.69     79.35 o 
   4  -3   4     1221.59     1170.89     37.12 o 
   5  -3   4      939.99      920.71     28.64 o 
   6  -3   4      705.53      710.57     36.47 o 
   7  -3   4      528.68      544.99     34.63 o 
   8  -3   4      413.27      433.59     33.91 o 
   9  -3   4     2159.14     2155.75     68.73 o 
  10  -3   4      157.53      168.48     28.26 o 
 -10  -2   4     2784.74     2731.55    139.20 o 
  -9  -2   4      220.81      172.01     44.71 o 
  -8  -2   4      713.39      582.70     58.52 o 
  -7  -2   4      833.85      814.32     43.53 o 
  -6  -2   4       58.53      100.36     19.60 o 
  -5  -2   4      543.89      569.48     24.77 o 
  -4  -2   4    19549.65    19549.22    212.93 o 
  -3  -2   4      250.60      250.75     14.63 o 
  -2  -2   4    30184.78    31167.63    387.30 o 
  -1  -2   4     4097.45     4325.16     58.64 o 
   0  -2   4     1244.88     1209.56     19.39 o 
   1  -2   4     2884.15     2870.97     41.33 o 
   2  -2   4        9.96       -2.74      4.24 o 
   3  -2   4      265.45      270.03     11.20 o 
   4  -2   4    15463.93    16059.19    148.12 o 
   5  -2   4      360.51      359.02     24.45 o 
   6  -2   4     6659.29     6728.69    120.67 o 
   7  -2   4       80.63       82.42     18.13 o 
   8  -2   4     3834.56     3881.64     90.65 o 
   9  -2   4      541.89      565.50     42.44 o 
  10  -2   4       77.78       74.89     28.06 o 
 -10  -1   4      414.53      438.07     44.85 o 
  -9  -1   4     2930.76     3015.00    138.10 o 
  -8  -1   4      274.33      251.76     32.48 o 
  -7  -1   4     9368.40     9236.77    200.15 o 
  -6  -1   4      634.17      609.59     35.83 o 
  -5  -1   4    10681.98    10767.82    148.63 o 
  -4  -1   4        7.82        1.91      4.93 o 
  -3  -1   4       86.77       78.94     15.06 o 
  -2  -1   4        3.18       -7.63      5.09 o 
  -1  -1   4      818.35      821.07     18.98 o 
   0  -1   4     4933.82     5583.39     85.85 o 
   1  -1   4    17777.30    16987.43    160.62 o 
   2  -1   4     2558.78     2669.25     33.23 o 
   3  -1   4    27540.95    26274.38    239.21 o 
   4  -1   4      393.54      404.05     13.98 o 
   5  -1   4     2993.05     2875.95     64.54 o 
   6  -1   4      380.35      363.23     25.72 o 
   7  -1   4     1171.01     1125.96     41.97 o 
   8  -1   4      761.29      751.64     35.98 o 
   9  -1   4     1292.50     1292.60     92.19 o 
  10  -1   4      188.15      214.74     60.09 o 
 -11   0   4      146.93       55.86     47.45 o 
 -10   0   4     2280.50     2118.92     87.42 o 
  -9   0   4      225.21      288.31     56.54 o 
  -8   0   4     1158.23     1119.36    134.55 o 
  -7   0   4      142.13      140.21     33.23 o 
  -6   0   4      154.38      154.51     20.77 o 
  -5   0   4      281.91      313.32     14.54 o 
  -4   0   4     8440.87     8508.76    105.94 o 
  -3   0   4     1135.10     1267.85     37.46 o 
  -2   0   4    22932.11    22297.36    294.03 o 
  -1   0   4      363.55      381.77     13.27 o 
   1   0   4      221.10      239.40      9.28 o 
   2   0   4     1757.93     1768.41     38.18 o 
   3   0   4     1731.78     1854.61     42.61 o 
   4   0   4     4796.75     4589.78     80.88 o 
   5   0   4       92.54      108.34     15.00 o 
   6   0   4     9835.49     9640.66    149.76 o 
   7   0   4      373.51      340.12     22.79 o 
   8   0   4     2225.21     2291.10     89.15 o 
   9   0   4      296.76      254.92     41.11 o 
  10   0   4      130.46      117.25     51.28 o 
 -11   1   4      394.01      354.42     73.91 o 
 -10   1   4      172.95      152.26     34.35 o 
  -9   1   4     1174.89     1183.30     94.07 o 
  -8   1   4       49.02       55.90     14.06 o 
  -7   1   4    11006.74    10875.55    304.44 o 
  -6   1   4      122.21      109.77     22.05 o 
  -5   1   4    23621.53    23491.95    300.49 o 
  -4   1   4      421.71      512.41     18.34 o 
  -3   1   4     2942.05     2797.33     56.59 o 
  -2   1   4     2544.30     2530.91     48.39 o 
  -1   1   4       91.69      103.57     11.67 o 
   0   1   4     3894.62     3998.94     61.82 o 
   1   1   4    14009.46    13547.91    136.87 o 
   2   1   4      597.33      615.41     21.30 o 
   3   1   4    32212.03    31261.94    386.23 o 
   4   1   4      164.55      179.29     14.84 o 
   5   1   4     4585.89     4213.48     74.68 o 
   6   1   4      249.05      248.98     29.87 o 
   7   1   4       57.66       38.57     20.60 o 
   8   1   4      538.79      536.31     47.33 o 
   9   1   4      673.05      637.15     59.38 o 
 -11   2   4      233.48      234.77     63.38 o 
 -10   2   4     2925.10     2891.27     69.77 o 
  -9   2   4      129.98       69.46     20.47 o 
  -8   2   4     5879.16     5874.96    134.01 o 
  -7   2   4      453.18      449.38     54.83 o 
  -6   2   4      100.22      110.04     21.36 o 
  -5   2   4        2.93        3.76      8.36 o 
  -4   2   4     2073.17     1943.22     34.68 o 
  -3   2   4      240.20      241.48     11.69 o 
  -2   2   4    20337.82    19183.91    192.60 o 
  -1   2   4        0.80      -11.21      7.47 o 
   0   2   4    19401.96    19277.22    185.34 o 
   1   2   4     2509.32     2608.32     32.39 o 
   2   2   4     5251.78     5559.56     63.84 o 
   3   2   4     2583.41     2788.28     41.49 o 
   4   2   4      207.60      226.36     22.72 o 
   5   2   4       73.54       72.67     18.82 o 
   6   2   4     4584.04     4618.00    116.03 o 
   7   2   4      570.75      501.83     44.06 o 
   8   2   4     3787.36     3879.35    280.96 o 
   9   2   4      257.06      285.30     60.09 o 
 -11   3   4      901.97      979.47     52.52 o 
 -10   3   4      250.56      241.09     28.14 o 
  -9   3   4      157.96      120.02     27.05 o 
  -8   3   4      962.52     1004.35     50.71 o 
  -7   3   4     3431.13     3495.29    140.05 o 
  -6   3   4      527.45      531.99     27.81 o 
  -5   3   4    13215.64    12864.88    216.84 o 
  -4   3   4     1691.24     1735.60     34.13 o 
  -3   3   4     8099.51     7695.43     90.84 o 
  -2   3   4     1173.84     1223.47     25.32 o 
  -1   3   4       37.31       63.06      8.60 o 
   0   3   4      835.58      941.69     35.02 o 
   1   3   4     4886.75     4906.55     54.90 o 
   2   3   4      194.18      210.52     14.66 o 
   3   3   4    25064.14    25091.70    256.57 o 
   4   3   4       10.95       12.43     11.60 o 
   5   3   4     6405.03     6313.79    199.50 o 
   6   3   4      246.67      231.70     29.49 o 
   7   3   4      814.37      733.54     48.81 o 
   8   3   4      277.52      334.85     42.03 o 
   9   3   4      382.79      449.31     71.03 o 
 -11   4   4       86.16       80.01     29.28 o 
 -10   4   4     1652.54     1634.25     92.16 o 
  -9   4   4       86.66       71.62     24.71 o 
  -8   4   4     4376.43     4234.60     96.78 o 
  -7   4   4      364.47      378.38     34.61 o 
  -6   4   4     1194.84     1191.11     36.64 o 
  -5   4   4      286.87      291.11     18.56 o 
  -4   4   4      145.73      131.90     11.98 o 
  -3   4   4      624.38      679.41     20.79 o 
  -2   4   4    14269.53    13745.09    147.98 o 
  -1   4   4       34.35       20.18      6.62 o 
   0   4   4    55334.39    55105.64    509.23 o 
   1   4   4      700.07      769.83     15.38 o 
   2   4   4     7154.57     7457.54    150.16 o 
   3   4   4        1.04       22.46     10.81 o 
   4   4   4      967.71     1043.38     43.75 o 
   5   4   4     1069.09     1111.23     48.95 o 
   6   4   4     2598.90     2394.90     78.46 o 
   7   4   4      264.82      222.81     32.70 o 
   8   4   4     2858.19     2695.38    136.67 o 
 -10   5   4      111.05       85.25     36.58 o 
  -9   5   4      455.03      501.27     61.53 o 
  -8   5   4      455.03      498.67     56.68 o 
  -7   5   4      920.41      970.93     54.38 o 
  -6   5   4      528.14      538.12     26.54 o 
  -5   5   4    12968.94    12704.12    163.93 o 
  -4   5   4        3.16        6.73      7.57 o 
  -3   5   4    10770.99     9985.23    118.19 o 
  -2   5   4      115.02      140.66     11.46 o 
  -1   5   4     3016.58     2900.63     44.96 o 
   0   5   4       46.91       41.91      6.47 o 
   1   5   4      512.01      444.67     18.91 o 
   2   5   4       77.42       68.14     10.76 o 
   3   5   4     6462.03     6671.17    104.96 o 
   4   5   4       10.81       14.12     20.51 o 
   5   5   4     3428.28     3309.21     88.64 o 
   6   5   4      151.75      109.22     23.16 o 
   7   5   4     1592.86     1444.77     64.37 o 
   8   5   4      578.57      623.17     75.34 o 
 -10   6   4     1378.07     1400.98    101.66 o 
  -9   6   4       24.57       10.12     32.47 o 
  -8   6   4     4425.20     4579.59    176.52 o 
  -7   6   4      184.00      176.32     28.98 o 
  -6   6   4     4799.71     4673.84     84.76 o 
  -5   6   4       45.24       36.57     11.46 o 
  -4   6   4      177.80      187.86     20.02 o 
  -3   6   4      554.69      563.21     25.38 o 
  -2   6   4     5020.65     4876.59     78.37 o 
  -1   6   4       20.98       26.49      7.40 o 
   0   6   4     8846.63     8298.32     84.50 o 
   1   6   4       18.77       16.04      8.16 o 
   2   6   4    13856.22    14211.91    171.61 o 
   3   6   4      260.92      251.48     17.78 o 
   4   6   4     3607.11     3665.05     92.11 o 
   5   6   4      734.95      792.74     43.13 o 
   6   6   4      667.18      663.42     44.43 o 
   7   6   4      144.16      171.88     46.90 o 
 -10   7   4      171.62      218.16     55.65 o 
  -9   7   4      424.81      510.84     70.90 o 
  -8   7   4       71.16       92.50     36.99 o 
  -7   7   4       21.22      -17.08     21.84 o 
  -6   7   4       98.19      109.30     20.30 o 
  -5   7   4     4131.83     4130.78     91.32 o 
  -4   7   4        1.55       -3.21     11.04 o 
  -3   7   4     8374.47     7980.26    118.08 o 
  -2   7   4        4.23        9.40      9.94 o 
  -1   7   4     3277.42     3148.10     46.34 o 
   0   7   4      303.41      277.92     23.79 o 
   1   7   4       60.12       75.10     11.63 o 
   2   7   4      262.66      256.17     22.99 o 
   3   7   4     3291.70     3339.45     61.18 o 
   4   7   4      559.98      551.26     37.14 o 
   5   7   4     5735.82     5743.61    130.92 o 
   6   7   4      239.41      238.96     31.14 o 
   7   7   4     1932.35     1739.33    113.76 o 
  -9   8   4      216.72      235.53     56.95 o 
  -8   8   4     1619.26     1709.26     79.96 o 
  -7   8   4       33.04       49.36     36.37 o 
  -6   8   4     4246.60     4053.60    109.95 o 
  -5   8   4       43.33       16.79     17.99 o 
  -4   8   4     1156.45     1044.99     38.01 o 
  -3   8   4       95.34       86.65     15.55 o 
  -2   8   4      996.32      915.27     28.60 o 
  -1   8   4      225.28      224.14     20.76 o 
   0   8   4     7556.69     7201.27     95.50 o 
   1   8   4       56.63       56.39     12.38 o 
   2   8   4    14034.26    14563.11    186.28 o 
   3   8   4      128.87      160.42     17.73 o 
   4   8   4     1999.79     2057.74     70.19 o 
   5   8   4      212.89      200.73     63.31 o 
   6   8   4      649.65      759.15     79.99 o 
  -9   9   4     1221.33     1229.26    127.23 o 
  -8   9   4        5.16       50.46     43.41 o 
  -7   9   4       96.66      110.14     46.08 o 
  -6   9   4      197.35      214.67     32.10 o 
  -5   9   4     1465.73     1525.11    103.47 o 
  -4   9   4      250.03      285.58     52.20 o 
  -3   9   4     7251.34     6826.62    190.70 o 
  -2   9   4        0.05      -11.84     12.55 o 
  -1   9   4     4825.23     4608.31    112.38 o 
   0   9   4      111.49      104.46     15.28 o 
   1   9   4      823.61      790.29     32.95 o 
   2   9   4       12.44       14.90     13.43 o 
   3   9   4      318.09      314.76     27.86 o 
   4   9   4       68.72       81.68     24.89 o 
   5   9   4     2237.11     2055.33    116.16 o 
  -8  10   4      984.02     1112.61    101.80 o 
  -7  10   4       13.30       86.62     42.93 o 
  -6  10   4     2837.84     2876.48     95.25 o 
  -5  10   4       72.01       88.57     26.46 o 
  -4  10   4     1314.86     1424.84     82.02 o 
  -3  10   4      195.47      194.52     21.80 o 
  -2  10   4      598.67      598.48     37.24 o 
  -1  10   4      115.61      121.70     23.02 o 
   0  10   4     2799.88     2827.23     63.57 o 
   1  10   4       18.29        4.09     13.98 o 
   2  10   4     2866.24     3018.25     73.33 o 
   3  10   4       68.68      116.10     30.11 o 
   4  10   4     2145.56     2156.51    118.07 o 
  -7  11   4      503.86      578.71     66.28 o 
  -6  11   4      158.01      186.83     35.18 o 
  -5  11   4      403.85      391.15     40.73 o 
  -4  11   4       32.96       41.94     24.42 o 
  -3  11   4     2571.83     2572.30     62.89 o 
  -2  11   4        0.02       11.19     22.07 o 
  -1  11   4     4250.34     4185.97     98.90 o 
   0  11   4      149.16      150.48     50.66 o 
   1  11   4     1449.72     1355.64     70.99 o 
   2  11   4      110.60      123.26     26.48 o 
  -5  12   4        4.12       31.69     43.93 o 
  -4  12   4     2179.68     2248.04     65.55 o 
  -3  12   4        4.11      -17.84     39.17 o 
  -2  12   4      228.32      275.59     60.92 o 
  -1  12   4        1.59       -5.95     37.88 o 
   0  12   4     1009.82      860.61     90.93 o 
   0 -13   5       23.96       -6.21     25.99 o 
   1 -13   5     2451.20     2550.17    145.90 o 
   2 -13   5        0.73       -1.49     26.08 o 
   3 -13   5      761.11      874.53    110.38 o 
  -3 -12   5        0.32      -36.36     26.49 o 
  -2 -12   5     2964.90     2986.88    112.49 o 
  -1 -12   5       81.35       36.59     30.90 o 
   0 -12   5      942.89     1031.52     66.40 o 
   1 -12   5      104.38      122.15     26.48 o 
   2 -12   5      688.50      755.14     47.31 o 
   3 -12   5      248.26      218.06     30.87 o 
   4 -12   5     1044.19     1056.35     57.99 o 
   5 -12   5        1.33        8.49     20.66 o 
  -4 -11   5        0.85       32.27     30.26 o 
  -3 -11   5      906.70      812.20     88.66 o 
  -2 -11   5       45.83       33.83     19.68 o 
  -1 -11   5     1176.28     1120.08     50.29 o 
   0 -11   5       13.88       14.86     17.70 o 
   1 -11   5     4899.33     4560.33    104.07 o 
   2 -11   5      208.37      153.55     29.34 o 
   3 -11   5     1544.78     1689.21     55.07 o 
   4 -11   5       61.83       71.17     18.17 o 
   5 -11   5      140.30      141.92     31.67 o 
   6 -11   5      459.35      419.98     61.87 o 
   7 -11   5       87.04      201.48     58.39 o 
  -5 -10   5       44.74       27.44     15.99 o 
  -4 -10   5     4530.54     4471.87    105.81 o 
  -3 -10   5       70.61       78.13     18.98 o 
  -2 -10   5     5303.05     5159.65    106.39 o 
  -1 -10   5       86.90       34.98     38.12 o 
   0 -10   5     2634.88     2430.28     69.81 o 
   1 -10   5      508.53      523.46     47.42 o 
   2 -10   5      335.04      308.17     30.20 o 
   3 -10   5      427.20      426.72     26.40 o 
   4 -10   5     2223.05     2178.96     72.62 o 
   5 -10   5      204.47      186.11     32.36 o 
   6 -10   5     1968.29     1954.35    119.03 o 
   7 -10   5       23.43       32.00     40.61 o 
  -5  -9   5     3736.62     3846.24     80.58 o 
  -4  -9   5       70.76       35.57     22.50 o 
  -3  -9   5     2549.19     2403.47     64.19 o 
  -2  -9   5      223.66      249.55     24.46 o 
  -1  -9   5     1728.73     1599.07     52.84 o 
   0  -9   5        3.39        4.78     12.01 o 
   1  -9   5     5091.61     4705.30     80.83 o 
   2  -9   5       80.63       68.69     13.68 o 
   3  -9   5     6045.75     6007.81     97.15 o 
   4  -9   5      352.43      358.96     25.74 o 
   5  -9   5      501.93      532.79     64.47 o 
   6  -9   5      479.97      504.14     67.27 o 
   7  -9   5      165.49      161.01     53.60 o 
   8  -9   5      263.41      253.37     63.65 o 
  -5  -8   5       28.45       64.37     29.71 o 
  -4  -8   5     3974.24     3710.23    164.25 o 
  -3  -8   5        3.95       15.63     11.16 o 
  -2  -8   5    16213.23    15905.67    209.88 o 
  -1  -8   5      238.09      231.95     23.31 o 
   0  -8   5     8057.58     7517.96    119.35 o 
   1  -8   5        0.84        2.46     11.03 o 
   2  -8   5     1341.87     1263.06     35.23 o 
   3  -8   5      124.27      132.81     15.93 o 
   4  -8   5      341.94      336.17     21.97 o 
   5  -8   5      529.86      499.56     45.77 o 
   6  -8   5     3098.96     3222.30    111.39 o 
   7  -8   5       14.12       69.67     43.28 o 
   8  -8   5     1555.48     1524.39     79.95 o 
   9  -8   5       25.97       29.74     38.29 o 
  -5  -7   5    12308.09    12679.60    243.68 o 
  -4  -7   5       40.27       39.94     13.42 o 
  -3  -7   5     3829.76     3629.51    125.30 o 
  -2  -7   5      369.96      331.11     21.22 o 
  -1  -7   5      694.83      718.76     29.81 o 
   0  -7   5      445.79      424.87     24.13 o 
   1  -7   5     1910.39     1830.49     38.27 o 
   2  -7   5      142.27      152.76     16.91 o 
   3  -7   5     7794.46     7361.40    135.69 o 
   4  -7   5       71.25       75.60     13.42 o 
   5  -7   5     2755.85     2873.59    126.72 o 
   6  -7   5      351.16      379.89     39.95 o 
   7  -7   5      199.08      181.31     35.92 o 
   8  -7   5     1121.74     1135.10     92.30 o 
   9  -7   5      116.64      116.70     31.62 o 
  -6  -6   5     2466.44     2628.11    129.76 o 
  -5  -6   5       48.31       10.28     17.64 o 
  -4  -6   5      401.62      471.31     22.01 o 
  -3  -6   5      171.91      156.40     11.45 o 
  -2  -6   5    11808.91    11635.11    154.70 o 
  -1  -6   5       34.33       34.53     10.41 o 
   0  -6   5     8246.62     7609.91    134.13 o 
   1  -6   5     1067.55     1081.90     28.66 o 
   2  -6   5     6820.30     6594.55     99.36 o 
   3  -6   5      658.27      669.98     42.96 o 
   4  -6   5      539.47      559.15     26.05 o 
   5  -6   5      225.78      227.78     25.92 o 
   6  -6   5     4287.16     4140.59    117.62 o 
   7  -6   5      146.20      175.84     46.01 o 
   8  -6   5     2120.92     2153.33     84.26 o 
   9  -6   5      109.02      155.45     33.85 o 
  -6  -5   5      124.19      186.37     41.70 o 
  -5  -5   5    15239.99    15216.17    269.35 o 
  -4  -5   5       54.69       70.68     14.19 o 
  -3  -5   5    13786.56    13913.15    210.38 o 
  -2  -5   5        5.47       -3.13      4.93 o 
  -1  -5   5      272.77      236.48     13.71 o 
   0  -5   5     2911.45     2929.71     36.95 o 
   1  -5   5     3814.02     3603.97     55.86 o 
   2  -5   5      900.45      909.34     26.54 o 
   3  -5   5    14759.72    14870.22    168.76 o 
   4  -5   5      557.71      573.31     23.11 o 
   5  -5   5     6774.05     7124.33    170.54 o 
   6  -5   5      579.53      532.25     68.47 o 
   7  -5   5      632.60      690.26     46.74 o 
   8  -5   5      476.96      540.48     70.59 o 
   9  -5   5      165.50      202.22     34.70 o 
  10  -5   5      223.50      204.55     36.33 o 
  -7  -4   5       17.20        9.78     24.89 o 
  -6  -4   5     3484.93     3624.84    148.97 o 
  -5  -4   5      122.78      122.80     36.71 o 
  -4  -4   5       59.40       69.49      9.47 o 
  -3  -4   5      402.79      406.52     16.55 o 
  -2  -4   5     6972.36     6842.41     96.81 o 
  -1  -4   5     1353.16     1402.32     41.55 o 
   0  -4   5    41511.69    39953.31    361.35 o 
   1  -4   5      510.68      482.66     16.14 o 
   2  -4   5    10891.22    10357.52    102.27 o 
   3  -4   5      334.98      309.73     16.17 o 
   4  -4   5        8.27       17.37      8.53 o 
   5  -4   5       44.59       53.13     14.06 o 
   6  -4   5     1600.96     1618.42     54.80 o 
   7  -4   5      277.58      339.52     35.80 o 
   8  -4   5     1592.46     1569.73     69.05 o 
   9  -4   5       11.93       32.42     25.43 o 
  10  -4   5      701.41      585.45     49.54 o 
  -7  -3   5     3484.44     3372.27     92.26 o 
  -6  -3   5      166.11      166.12     22.28 o 
  -5  -3   5    17609.24    18248.09    235.02 o 
  -4  -3   5       46.26       51.83      8.68 o 
  -3  -3   5    26653.49    27188.70    347.85 o 
  -2  -3   5       20.14       20.48      7.86 o 
  -1  -3   5    10086.94     9841.86     99.47 o 
   0  -3   5      184.01      203.78     10.18 o 
   1  -3   5      572.58      556.44     16.47 o 
   2  -3   5     1865.45     1773.48     52.27 o 
   3  -3   5     1386.14     1302.01     26.86 o 
   4  -3   5      710.82      664.24     30.41 o 
   5  -3   5    16363.97    17258.62    215.07 o 
   6  -3   5        3.23        1.42     13.27 o 
   7  -3   5     1805.00     1941.24     61.72 o 
   8  -3   5      238.80      248.51     28.65 o 
   9  -3   5      383.63      402.85     35.78 o 
  10  -3   5      740.90      746.78     52.08 o 
  -8  -2   5     5093.91     5349.82    190.16 o 
  -7  -2   5      576.59      615.10     39.55 o 
  -6  -2   5     5239.88     5417.54     93.33 o 
  -5  -2   5     1164.21     1167.62     36.76 o 
  -4  -2   5      662.58      659.61     24.01 o 
  -3  -2   5       31.18       39.27     11.47 o 
  -2  -2   5     1685.57     1647.05     30.41 o 
  -1  -2   5      201.24      197.69     11.29 o 
   0  -2   5    27560.92    26612.66    291.19 o 
   1  -2   5     1202.38     1257.77     23.39 o 
   2  -2   5    11974.71    11127.19    103.44 o 
   3  -2   5        2.86       12.57      4.62 o 
   4  -2   5     3566.74     3370.50     53.08 o 
   5  -2   5     1403.33     1410.71     46.11 o 
   6  -2   5       43.81       49.64     16.28 o 
   7  -2   5      731.06      683.29     38.11 o 
   8  -2   5     2067.09     2005.96     63.13 o 
   9  -2   5      128.14      122.10     29.65 o 
  10  -2   5     1082.28     1081.22    188.73 o 
 -10  -1   5      211.02      204.97     51.89 o 
  -9  -1   5     1647.47     1779.60    103.51 o 
  -8  -1   5     1533.20     1472.94     64.04 o 
  -7  -1   5     2726.21     2489.60    262.63 o 
  -6  -1   5      876.10      913.43     34.54 o 
  -5  -1   5     6407.13     6231.97    169.31 o 
  -4  -1   5      133.20      146.11      7.65 o 
  -3  -1   5    47200.63    46700.42    573.29 o 
  -2  -1   5      334.40      377.91     22.34 o 
  -1  -1   5    14721.47    14192.00    221.85 o 
   0  -1   5     1006.84     1090.57     21.74 o 
   1  -1   5     4070.67     4027.37     47.58 o 
   2  -1   5      101.22       93.01      6.92 o 
   3  -1   5     5967.23     5990.71     60.73 o 
   4  -1   5      383.08      430.77     24.26 o 
   5  -1   5    10758.53    10813.51    165.27 o 
   6  -1   5      259.79      238.99     22.92 o 
   7  -1   5     4771.18     4786.41    119.79 o 
   8  -1   5      239.35      255.15     25.64 o 
   9  -1   5      410.28      454.06     74.38 o 
  10  -1   5      319.51      343.96     73.02 o 
 -11   0   5      281.31      206.81     61.39 o 
 -10   0   5       30.32       67.55     44.10 o 
  -9   0   5      303.49      271.21     55.86 o 
  -8   0   5     5624.37     5754.16    140.91 o 
  -7   0   5       10.03       23.79     30.42 o 
  -6   0   5    20614.01    20741.79    270.89 o 
  -5   0   5      198.20      226.35     15.99 o 
  -4   0   5     4066.84     4216.24     83.45 o 
  -3   0   5      858.48      910.97     23.24 o 
  -2   0   5     2573.59     3072.75     47.81 o 
  -1   0   5     9612.40     9870.73    106.25 o 
   1   0   5       38.16       38.88      6.27 o 
   2   0   5    37847.61    36057.95    349.27 o 
   3   0   5       11.97        8.10      9.24 o 
   4   0   5     6574.76     6285.61    103.82 o 
   5   0   5       68.91       73.07     14.72 o 
   6   0   5      179.46      182.24     19.67 o 
   7   0   5      799.32      832.88     34.97 o 
   8   0   5      605.11      629.24    129.25 o 
   9   0   5      254.90      357.31     48.20 o 
 -11   1   5     2120.77     2075.22    139.61 o 
 -10   1   5      423.20      335.00     66.32 o 
  -9   1   5     3521.88     3067.99    145.35 o 
  -8   1   5       56.97       46.38     25.78 o 
  -7   1   5     1441.56     1489.66     52.72 o 
  -6   1   5      576.72      537.94     25.56 o 
  -5   1   5     2166.36     2094.64     48.71 o 
  -4   1   5     2584.64     2753.05     47.85 o 
  -3   1   5    30286.48    29702.20    325.12 o 
  -2   1   5       12.84        5.01      6.41 o 
  -1   1   5    23577.52    23063.11    210.47 o 
   0   1   5     9809.69    10858.42    102.15 o 
   1   1   5     7436.01     7521.29     74.24 o 
   2   1   5      298.16      308.78     18.22 o 
   3   1   5      836.99      861.63     28.73 o 
   4   1   5      235.24      230.60     17.80 o 
   5   1   5     7714.01     7432.29    118.75 o 
   6   1   5      553.53      507.67     21.94 o 
   7   1   5     4282.54     4362.44    128.67 o 
   8   1   5      281.96      288.76     40.17 o 
   9   1   5      504.86      517.81     75.20 o 
 -11   2   5      102.18      149.52     57.29 o 
 -10   2   5      126.28      140.93     44.34 o 
  -9   2   5      184.83      217.27     31.59 o 
  -8   2   5     3951.31     4023.71    104.85 o 
  -7   2   5      202.18      187.11     27.35 o 
  -6   2   5     8843.68     8712.54    136.39 o 
  -5   2   5        2.95       -1.16     10.43 o 
  -4   2   5     7630.46     7302.42     88.37 o 
  -3   2   5       84.04      100.60      9.08 o 
  -2   2   5     1768.67     1784.34     42.07 o 
  -1   2   5      114.96      110.81      7.75 o 
   0   2   5     3328.03     3353.97     40.84 o 
   1   2   5     1910.80     2139.72     29.55 o 
   2   2   5    27614.67    27544.08    241.59 o 
   3   2   5     1134.33     1110.00     26.28 o 
   4   2   5    12328.95    11480.03    135.76 o 
   5   2   5      688.38      608.11     38.86 o 
   6   2   5     1400.93     1417.74     60.80 o 
   7   2   5      637.34      579.19     71.24 o 
   8   2   5      487.24      525.58     48.73 o 
   9   2   5      330.44      356.60     69.67 o 
 -11   3   5     1720.26     1776.82     68.61 o 
 -10   3   5       58.63       52.95     23.46 o 
  -9   3   5     3767.71     3989.31    142.61 o 
  -8   3   5      942.85     1033.76     52.38 o 
  -7   3   5      878.27      808.18     45.70 o 
  -6   3   5     1190.63     1210.47     41.67 o 
  -5   3   5       46.77       65.00     12.22 o 
  -4   3   5     1204.64     1190.12     31.21 o 
  -3   3   5    10433.18     9940.37    113.07 o 
  -2   3   5       67.22       54.11      8.17 o 
  -1   3   5    40246.54    38761.92    364.52 o 
   0   3   5       30.75       24.68      8.81 o 
   1   3   5     9030.85     8865.59    126.14 o 
   2   3   5     1309.29     1400.89     21.14 o 
   3   3   5       51.54       48.19     11.17 o 
   4   3   5      263.46      280.98     39.45 o 
   5   3   5     1450.71     1352.91     54.99 o 
   6   3   5      619.55      579.48     63.03 o 
   7   3   5     3778.80     3768.68    112.20 o 
   8   3   5       69.38      116.31     31.03 o 
   9   3   5     1472.53     1526.58    112.12 o 
 -11   4   5      264.49      267.59     46.56 o 
 -10   4   5      253.98      352.09     49.98 o 
  -9   4   5      168.75      204.05     77.84 o 
  -8   4   5      924.28      998.85     70.56 o 
  -7   4   5       22.44       44.35     22.19 o 
  -6   4   5     7744.18     7547.50    128.06 o 
  -5   4   5       14.10       19.27     11.12 o 
  -4   4   5    13650.57    13391.38    151.21 o 
  -3   4   5      671.80      673.88     24.38 o 
  -2   4   5     4653.80     4559.11     62.78 o 
  -1   4   5       17.69        3.73      6.48 o 
   0   4   5     1283.52     1241.58     26.16 o 
   1   4   5       54.06       70.38      7.05 o 
   2   4   5    10187.98     9738.76    161.14 o 
   3   4   5       11.17       11.98      9.73 o 
   4   4   5     9436.38     8893.99    169.62 o 
   5   4   5      292.99      294.95     74.76 o 
   6   4   5     4563.52     4304.90    114.01 o 
   7   4   5      334.44      367.47     39.17 o 
   8   4   5      517.58      485.68     70.90 o 
 -10   5   5        1.23       10.67     32.00 o 
  -9   5   5     3378.52     3638.51    152.66 o 
  -8   5   5       90.26       74.73     34.25 o 
  -7   5   5     3435.30     3408.37    104.67 o 
  -6   5   5      347.97      356.66     31.65 o 
  -5   5   5      547.82      591.33     27.52 o 
  -4   5   5      239.44      228.10     20.64 o 
  -3   5   5     1810.18     1702.90     36.32 o 
  -2   5   5      671.98      691.38     25.46 o 
  -1   5   5    20116.20    18887.07    193.45 o 
   0   5   5       14.36       11.59      7.25 o 
   1   5   5     7803.22     7705.78     88.87 o 
   2   5   5      274.27      260.90     19.26 o 
   3   5   5      473.19      500.84     25.59 o 
   4   5   5      140.41      135.16     23.96 o 
   5   5   5      583.82      592.60     63.34 o 
   6   5   5      430.46      410.78     44.88 o 
   7   5   5     3079.80     3211.85    134.48 o 
   8   5   5      240.68      173.86     49.91 o 
 -10   6   5      625.66      740.08     76.98 o 
  -9   6   5      233.90      261.23     52.03 o 
  -8   6   5      197.21      203.19     46.90 o 
  -7   6   5      592.58      608.31     57.29 o 
  -6   6   5     5271.88     5237.00     91.76 o 
  -5   6   5        0.31       -1.00     10.90 o 
  -4   6   5    11358.37    11174.39    152.89 o 
  -3   6   5      108.64      116.26     15.31 o 
  -2   6   5     7125.90     6684.97     99.43 o 
  -1   6   5       38.11       40.11      9.10 o 
   0   6   5      133.34      123.55     11.07 o 
   1   6   5        5.18       15.63      8.99 o 
   2   6   5     3058.82     3056.11     70.73 o 
   3   6   5      207.96      215.63     20.58 o 
   4   6   5     7963.99     7452.92    153.40 o 
   5   6   5      434.62      478.10     38.42 o 
   6   6   5     3588.51     3533.26    103.53 o 
   7   6   5      312.68      154.37     48.47 o 
 -10   7   5      151.18      199.63     55.24 o 
  -9   7   5     1843.44     2028.19    122.72 o 
  -8   7   5      351.40      397.49     62.35 o 
  -7   7   5     7027.50     6967.61    165.52 o 
  -6   7   5       38.09       52.28     18.62 o 
  -5   7   5      712.98      695.76     37.66 o 
  -4   7   5        2.60       14.77     11.84 o 
  -3   7   5      323.69      327.75     22.14 o 
  -2   7   5       21.07       26.43     11.01 o 
  -1   7   5     5453.86     5124.54     71.92 o 
   0   7   5       10.80        0.23     10.91 o 
   1   7   5     9046.65     9260.37    141.90 o 
   2   7   5     1088.58     1175.98     45.60 o 
   3   7   5     2324.96     2453.24    110.69 o 
   4   7   5      649.67      684.70     41.94 o 
   5   7   5      905.83     1001.65     52.19 o 
   6   7   5       22.52      -15.86     28.03 o 
  -9   8   5      388.90      427.84     68.44 o 
  -8   8   5      186.10      204.86     54.97 o 
  -7   8   5        5.61        1.45     22.04 o 
  -6   8   5      814.98      938.88     53.73 o 
  -5   8   5       23.12      -24.69     16.46 o 
  -4   8   5     7076.48     6887.45    124.48 o 
  -3   8   5      193.01      171.66     18.72 o 
  -2   8   5     7136.48     6838.00    110.37 o 
  -1   8   5      387.10      365.32     18.14 o 
   0   8   5     1398.02     1354.87     41.28 o 
   1   8   5       49.34       32.87     14.23 o 
   2   8   5      728.14      752.78     35.96 o 
   3   8   5       98.61      105.24     18.95 o 
   4   8   5     3772.90     3762.72    103.58 o 
   5   8   5       45.39       25.84     29.26 o 
  -9   9   5     1510.51     1596.61     87.01 o 
  -8   9   5       23.64       10.67     38.83 o 
  -7   9   5     2510.06     2682.08     93.88 o 
  -6   9   5        5.11       -2.29     21.14 o 
  -5   9   5     1400.36     1438.20     63.71 o 
  -4   9   5       36.19       22.87     16.33 o 
  -3   9   5     1308.91     1224.42     47.71 o 
  -2   9   5      237.10      240.62     21.38 o 
  -1   9   5     2174.48     2116.80     67.32 o 
   0   9   5        0.80      -13.60     20.74 o 
   1   9   5     7834.45     7771.94    134.14 o 
   2   9   5      105.83       96.76     19.72 o 
   3   9   5     2328.74     2611.92     78.33 o 
   4   9   5      152.92      168.46     44.99 o 
  -8  10   5      382.26      358.18     68.16 o 
  -7  10   5      254.78      244.65     59.48 o 
  -6  10   5      476.93      462.12     47.99 o 
  -5  10   5      352.99      338.92     57.57 o 
  -4  10   5     3189.44     3166.37     79.88 o 
  -3  10   5        2.61       -8.94     14.06 o 
  -2  10   5     5263.64     4941.12    205.68 o 
  -1  10   5       33.27       96.08     28.89 o 
   0  10   5     2644.87     2609.93     70.46 o 
   1  10   5       42.86       55.83     21.88 o 
   2  10   5      173.87      201.86     37.38 o 
   3  10   5        2.13      -31.04     20.89 o 
  -6  11   5      195.46      187.35     36.22 o 
  -5  11   5     2406.08     2377.80     86.05 o 
  -4  11   5        0.76        5.82     17.70 o 
  -3  11   5      607.46      607.37     32.65 o 
  -2  11   5        3.09       -4.91     30.63 o 
  -1  11   5      292.89      307.88     40.26 o 
   0  11   5        2.46      -14.56     34.18 o 
   1  11   5     2211.32     2221.25     86.43 o 
   2  11   5      137.53      190.39     36.45 o 
  -4  12   5     1341.60     1358.90     58.31 o 
  -3  12   5       12.21       -1.37     41.50 o 
  -2  12   5     2468.67     2425.61    138.65 o 
  -1  12   5       25.30        7.32     41.98 o 
   1 -13   6      504.66      483.51     54.27 o 
  -2 -12   6     1210.71     1235.97     75.39 o 
  -1 -12   6       78.35       98.64     33.96 o 
   0 -12   6     3209.40     3494.87    169.48 o 
   1 -12   6       53.97       56.72     28.55 o 
   2 -12   6     1830.38     1871.08     69.20 o 
   3 -12   6      144.38      133.53     47.23 o 
   4 -12   6      281.30      280.15     26.68 o 
   5 -12   6       70.42       58.04     35.48 o 
  -4 -11   6       20.47       48.72     41.64 o 
  -3 -11   6     4312.72     4254.25    125.21 o 
  -2 -11   6       22.01        1.47     17.48 o 
  -1 -11   6     1522.64     1519.44    100.17 o 
   0 -11   6       13.00       10.29     16.82 o 
   1 -11   6      205.79      213.37     29.15 o 
   2 -11   6      288.57      268.36     31.54 o 
   3 -11   6      719.37      788.54     33.61 o 
   4 -11   6       89.90       85.64     20.22 o 
   5 -11   6     1833.49     1668.37    102.96 o 
   6 -11   6      222.43      182.61     51.89 o 
  -5 -10   6       18.71        9.73     16.11 o 
  -4 -10   6     1685.89     1618.93     61.19 o 
  -3 -10   6       97.10      117.75     21.66 o 
  -2 -10   6     1057.16     1056.53     47.01 o 
  -1 -10   6       17.02       39.56     17.69 o 
   0 -10   6     4864.83     4739.38    103.40 o 
   1 -10   6       89.75       76.79     21.48 o 
   2 -10   6     3928.28     3631.35     88.58 o 
   3 -10   6      217.15      244.85     37.49 o 
   4 -10   6     1270.04     1339.72     53.71 o 
   5 -10   6      215.57      135.44     43.76 o 
   6 -10   6      170.09      227.73     56.95 o 
   7 -10   6      197.93      210.37     57.70 o 
  -5  -9   6     1694.97     1819.33     53.34 o 
  -4  -9   6        0.01       15.87     16.92 o 
  -3  -9   6     6775.15     6875.44    237.20 o 
  -2  -9   6       26.18       47.64     19.46 o 
  -1  -9   6     7593.20     7181.41    156.96 o 
   0  -9   6      405.68      321.50     98.04 o 
   1  -9   6      112.85      127.70     26.83 o 
   2  -9   6     1375.41     1337.74     39.17 o 
   3  -9   6      874.08      856.84     34.94 o 
   4  -9   6      448.55      413.92     30.57 o 
   5  -9   6     1530.41     1349.37     93.25 o 
   6  -9   6       40.90       19.83     37.88 o 
   7  -9   6     1196.13     1293.24    100.71 o 
   8  -9   6       59.87       34.87     46.63 o 
  -5  -8   6       82.43      161.35     45.94 o 
  -4  -8   6     3709.74     3706.19     92.86 o 
  -3  -8   6        6.09       -6.41     14.48 o 
  -2  -8   6     1341.76     1248.64     41.42 o 
  -1  -8   6       91.77       84.67     15.87 o 
   0  -8   6     3938.35     3657.24     76.04 o 
   1  -8   6       69.70       49.35      9.59 o 
   2  -8   6     7730.50     7444.09    104.50 o 
   3  -8   6       93.12       57.63     15.00 o 
   4  -8   6     2019.02     1976.64     46.86 o 
   5  -8   6      169.27      196.54     34.00 o 
   6  -8   6      319.83      346.90     61.60 o 
   7  -8   6      193.32      233.95     57.02 o 
   8  -8   6      164.52      195.78     40.32 o 
  -5  -7   6     2033.55     2209.22    112.87 o 
  -4  -7   6      272.01      263.57     20.76 o 
  -3  -7   6     9164.19     9088.09    135.00 o 
  -2  -7   6       83.46       79.57     13.84 o 
  -1  -7   6    13849.07    13103.64    177.59 o 
   0  -7   6      263.16      255.32     21.29 o 
   1  -7   6     3085.08     3001.80     53.29 o 
   2  -7   6     1176.02     1155.34     47.33 o 
   3  -7   6      145.34      153.08     18.71 o 
   4  -7   6     1474.99     1484.64     45.19 o 
   5  -7   6      935.68      865.24     54.54 o 
   6  -7   6      357.94      369.20     41.64 o 
   7  -7   6     2481.70     2584.12    145.18 o 
   8  -7   6      150.47      220.60     51.04 o 
   9  -7   6      491.94      536.34     51.13 o 
  -6  -6   6    11249.29    11436.63    298.08 o 
  -5  -6   6      369.55      372.92     42.39 o 
  -4  -6   6     7348.55     7456.16    163.12 o 
  -3  -6   6       28.34       31.70     11.94 o 
  -2  -6   6     2556.47     2629.79     60.52 o 
  -1  -6   6      168.41      169.03     23.64 o 
   0  -6   6      469.71      472.62     37.96 o 
   1  -6   6     1558.31     1505.51     41.32 o 
   2  -6   6     9413.21     8660.82    127.73 o 
   3  -6   6      302.34      311.76     21.91 o 
   4  -6   6     8845.74     9139.60    161.84 o 
   5  -6   6      253.31      250.10     27.43 o 
   6  -6   6       29.60       55.60     25.67 o 
   7  -6   6       44.32       59.11     24.53 o 
   8  -6   6       57.89       88.95     28.99 o 
   9  -6   6      416.48      477.59     80.37 o 
  -6  -5   6        2.70       -9.02     18.54 o 
  -5  -5   6     2250.28     2401.84    172.94 o 
  -4  -5   6       20.07        8.31     16.25 o 
  -3  -5   6     7699.17     7869.01    157.56 o 
  -2  -5   6       25.93        6.65      8.54 o 
  -1  -5   6    18498.51    17169.62    211.46 o 
   0  -5   6     1710.43     1720.42     45.10 o 
   1  -5   6     8940.76     8434.24    108.61 o 
   2  -5   6     1384.92     1385.50     51.12 o 
   3  -5   6     1441.37     1458.05     35.28 o 
   4  -5   6     1352.49     1325.44     35.07 o 
   5  -5   6     1337.99     1317.70     61.05 o 
   6  -5   6      376.91      412.62     31.77 o 
   7  -5   6     2768.88     2720.44    169.96 o 
   8  -5   6      176.00      110.14     30.10 o 
   9  -5   6      965.39     1009.56     60.80 o 
  -7  -4   6       40.74       63.58     35.14 o 
  -6  -4   6     6681.87     6641.09    247.39 o 
  -5  -4   6       33.86       56.17     20.04 o 
  -4  -4   6    28596.89    28425.96    515.18 o 
  -3  -4   6        6.62        4.37      9.23 o 
  -2  -4   6     4047.82     4007.71    102.74 o 
  -1  -4   6       47.74       57.12      5.93 o 
   0  -4   6      400.55      360.69     16.25 o 
   1  -4   6     3042.19     2995.52     44.59 o 
   2  -4   6    11087.10    10476.29    111.49 o 
   3  -4   6       77.70       63.85     12.33 o 
   4  -4   6    10608.61    10355.83    147.14 o 
   5  -4   6      319.56      336.89     23.96 o 
   6  -4   6     1176.86     1271.24     56.61 o 
   7  -4   6      198.36      191.75     30.44 o 
   8  -4   6       65.95      103.27     27.66 o 
   9  -4   6      397.31      412.02     43.33 o 
  -7  -3   6     4256.42     4671.89    184.18 o 
  -6  -3   6     4076.79     4243.90    108.05 o 
  -5  -3   6     3891.30     4210.21    104.11 o 
  -4  -3   6        5.53       11.65     13.76 o 
  -3  -3   6     1726.59     1668.33     42.31 o 
  -2  -3   6      262.01      305.99      9.91 o 
  -1  -3   6    31441.00    31834.45    349.51 o 
   0  -3   6       27.47       37.59      7.52 o 
   1  -3   6    31552.04    30040.84    256.15 o 
   2  -3   6       15.49       10.51      5.10 o 
   3  -3   6     4160.58     4158.14     47.20 o 
   4  -3   6     3278.13     3204.38     52.34 o 
   5  -3   6      367.40      344.79     27.12 o 
   6  -3   6     1682.23     1789.64     57.12 o 
   7  -3   6     1115.04     1051.43     46.62 o 
   8  -3   6      347.99      297.85     31.41 o 
   9  -3   6     1624.69     1678.26    181.17 o 
  -8  -2   6      488.41      402.48     58.45 o 
  -7  -2   6      624.14      650.52     64.40 o 
  -6  -2   6     6714.32     6369.49    137.91 o 
  -5  -2   6      589.09      592.33     49.33 o 
  -4  -2   6    21579.41    21722.14    423.51 o 
  -3  -2   6        7.20       -6.63      4.42 o 
  -2  -2   6    16775.47    16643.89    255.79 o 
  -1  -2   6     2208.97     2423.86     46.73 o 
   0  -2   6     3064.97     2873.08     59.03 o 
   1  -2   6     3461.29     3541.24     55.05 o 
   2  -2   6     1147.98     1096.20     18.98 o 
   3  -2   6      860.29      908.13     17.42 o 
   4  -2   6     9419.77     9067.43    124.46 o 
   5  -2   6      143.79      147.75     19.58 o 
   6  -2   6     3338.70     3340.94    140.28 o 
   7  -2   6      247.56      244.76     26.54 o 
   8  -2   6      524.64      548.13     36.63 o 
   9  -2   6      332.28      360.45     33.03 o 
  -8  -1   6      689.22      612.30     44.52 o 
  -7  -1   6     8456.85     8579.76    267.15 o 
  -6  -1   6      664.05      633.71     39.22 o 
  -5  -1   6     2512.74     2669.51     44.22 o 
  -4  -1   6        6.67       10.97      6.53 o 
  -3  -1   6      330.94      293.03     23.96 o 
  -2  -1   6     2207.06     2482.59     50.21 o 
  -1  -1   6    17128.66    17106.57    194.91 o 
   0  -1   6     3788.88     3985.25     73.04 o 
   1  -1   6    41448.49    41244.70    311.56 o 
   2  -1   6      237.46      250.54      9.53 o 
   3  -1   6    10714.22    10377.67    114.12 o 
   4  -1   6      427.77      456.69     26.35 o 
   5  -1   6      365.00      386.02     31.60 o 
   6  -1   6      855.52      946.71     40.59 o 
   7  -1   6     1554.23     1528.40    112.04 o 
   8  -1   6      607.13      578.45     81.52 o 
   9  -1   6     1546.14     1676.91     87.98 o 
  -9   0   6       87.38      123.95     42.73 o 
  -8   0   6      528.40      571.36     45.03 o 
  -7   0   6       77.06       66.95     11.53 o 
  -6   0   6      542.69      536.09     24.97 o 
  -5   0   6      203.76      217.93     18.51 o 
  -4   0   6    24165.14    23479.25    301.97 o 
  -3   0   6       97.01      117.40     14.68 o 
  -2   0   6    29624.44    29395.96    322.71 o 
  -1   0   6     1194.10     1198.36     24.12 o 
   1   0   6       59.94       50.85      5.82 o 
   2   0   6     1505.78     1457.90     19.60 o 
   3   0   6      219.42      189.11     16.36 o 
   4   0   6     5441.34     5442.07     96.02 o 
   5   0   6       43.27       51.97     14.19 o 
   6   0   6     7806.87     7947.59    135.22 o 
   7   0   6      814.71      778.58     36.03 o 
   8   0   6      689.80      705.73     56.94 o 
   9   0   6      232.76      210.09     57.84 o 
 -10   1   6      556.10      617.02     80.47 o 
  -9   1   6     1147.24     1251.60     98.45 o 
  -8   1   6      297.46      300.24     32.88 o 
  -7   1   6    13898.66    14507.03    265.18 o 
  -6   1   6       38.24       33.18     13.50 o 
  -5   1   6     9778.21    10185.35    189.67 o 
  -4   1   6     3658.65     3922.45     72.36 o 
  -3   1   6     4282.08     4383.99     59.12 o 
  -2   1   6       87.41       91.97     16.79 o 
  -1   1   6     4012.19     4084.33     47.26 o 
   0   1   6      377.19      396.80     13.15 o 
   1   1   6    31763.38    30917.79    269.49 o 
   2   1   6     1089.28     1265.06     20.91 o 
   3   1   6    15922.96    15549.29    175.38 o 
   4   1   6       60.01       52.58     13.04 o 
   5   1   6      566.67      528.79     27.46 o 
   6   1   6     1372.80     1290.41     39.24 o 
   7   1   6      324.70      344.01     40.25 o 
   8   1   6      594.80      602.57     64.44 o 
   9   1   6     1137.44     1116.64    104.67 o 
 -11   2   6      131.10       65.56     49.91 o 
 -10   2   6     2841.02     2877.09     81.68 o 
  -9   2   6      277.41      323.58     36.85 o 
  -8   2   6     1992.51     1887.71     67.30 o 
  -7   2   6      511.09      525.01     36.01 o 
  -6   2   6      359.19      383.67     26.91 o 
  -5   2   6      119.52      151.64     17.41 o 
  -4   2   6     9269.00     9032.76    106.94 o 
  -3   2   6      133.32      129.66     11.19 o 
  -2   2   6    29235.35    28265.29    310.19 o 
  -1   2   6       53.04       46.01      6.70 o 
   0   2   6    14019.06    13733.51    140.57 o 
   1   2   6      247.89      277.26     11.23 o 
   2   2   6      293.72      350.65     11.38 o 
   3   2   6      257.26      261.29     14.92 o 
   4   2   6     2391.56     2302.31     70.33 o 
   5   2   6     1487.45     1461.67     58.68 o 
   6   2   6     4535.67     4292.48    116.15 o 
   7   2   6       99.23      103.34     27.81 o 
   8   2   6     1865.16     1950.00     86.37 o 
   9   2   6      139.05      209.75     56.33 o 
 -11   3   6      349.78      341.39     36.46 o 
 -10   3   6      586.26      572.30     53.60 o 
  -9   3   6     1206.36     1201.49     72.95 o 
  -8   3   6      670.19      726.61     58.59 o 
  -7   3   6     5758.33     6180.52    145.55 o 
  -6   3   6        8.70        4.04     11.96 o 
  -5   3   6    12964.15    12926.98    163.90 o 
  -4   3   6      118.54      142.48     13.04 o 
  -3   3   6     2200.40     2144.64     40.09 o 
  -2   3   6      146.31      160.65     11.98 o 
  -1   3   6     3023.68     3114.77     54.47 o 
   0   3   6       34.56       48.00      7.51 o 
   1   3   6    12709.23    12467.42    143.57 o 
   2   3   6       36.83       39.84      8.91 o 
   3   3   6    14255.75    13553.66    155.67 o 
   4   3   6      725.39      841.32     97.25 o 
   5   3   6     2888.78     2699.71    141.08 o 
   6   3   6      510.00      533.73     41.77 o 
   7   3   6     1350.68     1120.50     62.05 o 
   8   3   6      305.50      330.62     62.49 o 
 -10   4   6     1981.79     2009.39    105.63 o 
  -9   4   6       33.82       -8.61     25.43 o 
  -8   4   6     2231.39     2092.93    102.69 o 
  -7   4   6      358.68      386.03     48.03 o 
  -6   4   6      162.29      161.49     21.38 o 
  -5   4   6      165.74      187.39     29.26 o 
  -4   4   6     2253.61     2122.52     43.23 o 
  -3   4   6       17.55       14.34      7.05 o 
  -2   4   6    26352.72    25059.26    279.93 o 
  -1   4   6       80.32       76.72      9.32 o 
   1   4   6       62.98       71.44      9.33 o 
   2   4   6     4550.49     4406.35     64.59 o 
   3   4   6      907.69      889.89     32.51 o 
   4   4   6      432.99      433.35     33.77 o 
   5   4   6      930.20      958.85     49.22 o 
   6   4   6     1367.63     1528.99    126.72 o 
   7   4   6       85.04      102.64     28.33 o 
   8   4   6     2180.15     2456.99    136.67 o 
 -10   5   6      344.03      337.32     53.74 o 
  -9   5   6      327.71      356.47     53.67 o 
  -8   5   6      249.83      221.58     44.71 o 
  -7   5   6     2796.31     2873.17     87.03 o 
  -6   5   6      873.32      954.31     36.20 o 
  -5   5   6    20608.98    20610.90    249.55 o 
  -4   5   6       62.09       67.94     12.18 o 
  -3   5   6     6013.36     5772.30     80.40 o 
  -2   5   6      328.91      352.33     20.62 o 
  -1   5   6     2249.66     2292.34     41.14 o 
   0   5   6       92.78       86.47     10.45 o 
   1   5   6     2445.80     2386.12     52.49 o 
   2   5   6        7.93        1.09     20.29 o 
   3   5   6    14293.74    13375.28    185.30 o 
   4   5   6      527.80      534.77     37.71 o 
   5   5   6     2999.48     2928.00     88.89 o 
   6   5   6      181.39      183.59     30.29 o 
   7   5   6      653.41      546.60     70.01 o 
 -10   6   6     1794.15     2040.22    119.23 o 
  -9   6   6       36.18       17.84     32.06 o 
  -8   6   6     2267.37     2339.60    122.31 o 
  -7   6   6       64.73       36.36     19.76 o 
  -6   6   6     3418.43     3390.49     79.60 o 
  -5   6   6        5.87       20.69     13.54 o 
  -4   6   6      478.96      470.09     25.82 o 
  -3   6   6      885.78      925.23     50.29 o 
  -2   6   6     8413.47     7895.16    115.00 o 
  -1   6   6      171.62      182.39     15.91 o 
   0   6   6    13425.07    12624.52    140.36 o 
   1   6   6      342.84      343.98     23.90 o 
   2   6   6     4230.89     4163.81     81.05 o 
   3   6   6      447.60      452.69     28.02 o 
   4   6   6       22.73       18.34     17.63 o 
   5   6   6      706.39      671.02     45.31 o 
   6   6   6     1909.69     1944.22     77.74 o 
   7   6   6      127.17      140.22     47.45 o 
 -10   7   6      180.20      157.11     51.96 o 
  -9   7   6       90.32       72.74     43.21 o 
  -8   7   6      586.99      738.98     76.02 o 
  -7   7   6      297.89      351.82     31.98 o 
  -6   7   6      665.72      713.08     47.31 o 
  -5   7   6     7224.46     7064.63    151.85 o 
  -4   7   6       57.25       73.22     15.45 o 
  -3   7   6     6389.11     6070.10     99.88 o 
  -2   7   6      218.56      160.28     18.42 o 
  -1   7   6     1372.41     1262.12     34.22 o 
   0   7   6       12.39        9.08      7.93 o 
   1   7   6      874.15      864.41     35.45 o 
   2   7   6        3.56       -1.92     13.20 o 
   3   7   6     5837.95     5763.12    105.78 o 
   4   7   6      510.50      529.10     39.49 o 
   5   7   6     5502.68     5387.33    234.77 o 
   6   7   6      139.25      110.55     42.18 o 
  -9   8   6        1.57       -1.85     39.11 o 
  -8   8   6     2240.92     2438.16     97.57 o 
  -7   8   6        1.75        7.67     23.35 o 
  -6   8   6     1955.12     1982.95     76.41 o 
  -5   8   6      406.85      382.54     37.22 o 
  -4   8   6      793.79      671.17     36.24 o 
  -3   8   6       13.16        5.08     12.22 o 
  -2   8   6     4342.76     3967.44     75.26 o 
  -1   8   6        9.06        9.50      9.38 o 
   0   8   6     7527.84     7224.32    123.77 o 
   1   8   6       72.07      107.29     19.42 o 
   2   8   6     5631.33     5680.72    107.04 o 
   3   8   6      395.82      368.67     29.06 o 
   4   8   6     1628.78     1735.44     69.98 o 
   5   8   6      143.68      203.19     48.95 o 
  -8   9   6      314.96      372.53     66.04 o 
  -7   9   6      161.82      204.61     36.96 o 
  -6   9   6      199.46      209.99     34.31 o 
  -5   9   6     2736.90     2723.81     89.33 o 
  -4   9   6        1.51       14.44     15.60 o 
  -3   9   6     6194.50     5968.71    113.48 o 
  -2   9   6       94.72       83.02     16.60 o 
  -1   9   6     2290.73     2214.39     79.09 o 
   0   9   6       80.99       56.64     30.64 o 
   1   9   6      792.82      813.58     52.67 o 
   2   9   6        8.57       -0.61     15.29 o 
   3   9   6     1386.52     1552.00     71.48 o 
   4   9   6       36.83       51.00     36.03 o 
  -7  10   6       17.14       -5.04     25.22 o 
  -6  10   6     2724.29     2655.83    173.38 o 
  -5  10   6       14.24        3.49     22.52 o 
  -4  10   6      683.24      724.27     40.27 o 
  -3  10   6      100.42      103.17     20.78 o 
  -2  10   6      373.28      353.77     23.18 o 
  -1  10   6      151.30      118.23     47.79 o 
   0  10   6     5097.22     4884.98    103.87 o 
   1  10   6       11.30        1.07     18.60 o 
   2  10   6     2832.93     2904.63     95.92 o 
   3  10   6        2.85      -21.74     29.19 o 
  -6  11   6      230.20      208.48     47.28 o 
  -5  11   6      252.95      308.24     39.33 o 
  -4  11   6      290.59      257.49     40.49 o 
  -3  11   6     2787.96     2752.90     68.92 o 
  -2  11   6       39.90       47.54     27.24 o 
  -1  11   6     2568.78     2386.02    133.73 o 
   0  11   6      261.07      211.59     36.28 o 
   1  11   6      760.98      733.60     81.05 o 
  -2 -12   7     1156.93     1067.11    161.21 o 
  -1 -12   7      146.37      116.59     34.99 o 
   0 -12   7      444.75      402.29     48.45 o 
   1 -12   7       57.42       24.16     26.96 o 
   2 -12   7     1010.47      989.90     63.88 o 
   3 -12   7       45.52       43.85     28.09 o 
   4 -12   7     1354.32     1363.74     59.25 o 
  -4 -11   7        0.27       16.53     29.40 o 
  -3 -11   7      778.96      861.60     65.79 o 
  -2 -11   7       36.67       33.77     20.50 o 
  -1 -11   7     1065.73      925.66     47.70 o 
   0 -11   7       16.11        8.09     17.45 o 
   1 -11   7     3454.41     3317.87     99.68 o 
   2 -11   7      185.34      164.32     27.75 o 
   3 -11   7      575.66      534.14     36.66 o 
   4 -11   7      198.30      180.70     40.37 o 
   5 -11   7      151.78      184.39     48.54 o 
   6 -11   7      232.35      301.84     61.12 o 
  -5 -10   7       28.65       34.11     30.75 o 
  -4 -10   7     3933.65     4078.56    113.39 o 
  -3 -10   7        4.19        7.49     19.10 o 
  -2 -10   7     3071.39     2882.82     92.27 o 
  -1 -10   7       28.50       43.48     22.30 o 
   0 -10   7      937.40      951.46     77.63 o 
   1 -10   7       97.45      103.26     45.02 o 
   2 -10   7      312.47      326.36     26.27 o 
   3 -10   7      505.81      512.43     29.45 o 
   4 -10   7     2024.04     2144.93     79.35 o 
   5 -10   7      192.56      154.37     47.04 o 
   6 -10   7     1279.21     1353.47    101.39 o 
   7 -10   7       21.29       31.65     42.66 o 
  -5  -9   7     1935.87     1996.33    121.63 o 
  -4  -9   7      155.84      150.30     24.30 o 
  -3  -9   7      308.43      333.05     41.91 o 
  -2  -9   7       61.08       78.47     22.63 o 
  -1  -9   7     3196.83     2853.09    179.33 o 
   0  -9   7        1.98       18.35     19.19 o 
   1  -9   7     4934.14     4604.50    120.80 o 
   2  -9   7       77.84       91.25     17.53 o 
   3  -9   7     4266.56     4167.40    138.76 o 
   4  -9   7      224.00      220.55     23.04 o 
   5  -9   7      149.21      219.19     51.69 o 
   6  -9   7      340.57      293.23     58.04 o 
   7  -9   7      216.66      257.95     60.57 o 
  -6  -8   7     1272.59     1383.35    100.77 o 
  -5  -8   7       19.72       32.75     36.23 o 
  -4  -8   7     5383.81     5780.46    129.41 o 
  -3  -8   7      178.46      156.49     38.53 o 
  -2  -8   7    12747.76    12350.08    230.89 o 
  -1  -8   7      203.71      205.82     21.15 o 
   0  -8   7     2949.39     2707.14     66.46 o 
   1  -8   7      265.05      259.28     17.03 o 
   2  -8   7     1512.51     1477.19     40.23 o 
   3  -8   7     1470.40     1450.01     44.52 o 
   4  -8   7      569.59      534.32     28.51 o 
   5  -8   7      101.97       87.65     39.65 o 
   6  -8   7     2320.42     2629.34    142.61 o 
   7  -8   7      144.73      160.32     53.46 o 
   8  -8   7      186.60      192.31     36.69 o 
  -6  -7   7        4.34      -35.41     31.11 o 
  -5  -7   7     7396.62     7386.89    230.67 o 
  -4  -7   7      507.31      448.56     58.73 o 
  -3  -7   7      588.29      644.41     42.11 o 
  -2  -7   7      408.62      407.93     25.25 o 
  -1  -7   7      499.94      452.94     26.40 o 
   0  -7   7      499.73      499.18     27.96 o 
   1  -7   7     6825.10     6581.11     93.15 o 
   2  -7   7        7.56        9.35     10.78 o 
   3  -7   7     4892.06     4880.16     93.72 o 
   4  -7   7       41.39       45.94     13.34 o 
   5  -7   7      660.42      815.96     76.16 o 
   6  -7   7      407.28      489.27     46.63 o 
   7  -7   7      164.25      179.95     27.63 o 
   8  -7   7      252.67      421.04     84.60 o 
  -6  -6   7     1309.24     1297.61     90.18 o 
  -5  -6   7      356.45      323.72     40.06 o 
  -4  -6   7     3079.71     3388.07    151.06 o 
  -3  -6   7        0.88       14.10     11.03 o 
  -2  -6   7    19674.59    19858.60    347.99 o 
  -1  -6   7      192.75      179.68     18.01 o 
   0  -6   7     6851.17     6540.30     88.21 o 
   1  -6   7      917.82      874.38     28.69 o 
   2  -6   7      302.45      312.26     19.95 o 
   3  -6   7      375.85      371.99     27.63 o 
   4  -6   7     1242.21     1267.38     39.88 o 
   5  -6   7      407.40      422.95     40.23 o 
   6  -6   7     3883.35     3869.32     92.26 o 
   7  -6   7      450.17      412.01    110.79 o 
   8  -6   7      786.96      935.34     59.56 o 
   9  -6   7      102.30      152.27     34.18 o 
  -6  -5   7      132.40      140.44     29.30 o 
  -5  -5   7     6567.54     6830.81    235.32 o 
  -4  -5   7        6.18       14.50     17.19 o 
  -3  -5   7     2253.01     2375.97     76.39 o 
  -2  -5   7      654.29      646.83     29.22 o 
  -1  -5   7      140.40      126.62      9.53 o 
   0  -5   7      203.27      207.28     14.94 o 
   1  -5   7     4746.11     4342.99     66.80 o 
   2  -5   7      236.15      256.78     17.17 o 
   3  -5   7    12547.54    12414.08    134.64 o 
   4  -5   7       38.37       27.48     10.81 o 
   5  -5   7     5318.39     5345.52    106.68 o 
   6  -5   7      391.61      409.64     38.39 o 
   7  -5   7       39.04       40.17     56.81 o 
   8  -5   7      547.55      552.77     47.21 o 
   9  -5   7      200.51      191.11     36.10 o 
  -6  -4   7     2131.31     2307.15    101.25 o 
  -5  -4   7        1.44       -1.19     14.76 o 
  -4  -4   7     4060.90     4471.33    110.84 o 
  -3  -4   7      362.70      336.19     30.36 o 
  -2  -4   7    14241.39    14180.76    245.87 o 
  -1  -4   7      309.80      309.00     23.73 o 
   0  -4   7    22700.60    21267.16    224.54 o 
   1  -4   7       56.70       55.57      8.95 o 
   2  -4   7     3409.89     3431.70     45.53 o 
   3  -4   7      180.21      190.29     13.28 o 
   4  -4   7      515.97      541.84     37.20 o 
   5  -4   7     1285.39     1273.09     47.31 o 
   6  -4   7     1420.22     1486.59     63.90 o 
   7  -4   7       76.94       70.83     24.08 o 
   8  -4   7     1529.70     1638.21     72.71 o 
   9  -4   7       77.84       77.23     27.96 o 
  -7  -3   7     2813.25     2598.44    132.63 o 
  -6  -3   7       16.17      -28.12     27.52 o 
  -5  -3   7     7807.34     7521.36    386.41 o 
  -4  -3   7       72.13       77.84     20.16 o 
  -3  -3   7    11549.39    11058.20    248.45 o 
  -2  -3   7        6.75       10.88      6.63 o 
  -1  -3   7      564.78      503.21     23.39 o 
   0  -3   7      146.69      151.41     12.73 o 
   1  -3   7     2936.37     2902.18     42.71 o 
   2  -3   7      983.98      989.58     22.72 o 
   3  -3   7     7742.07     7536.13     78.37 o 
   4  -3   7      464.80      422.13     30.01 o 
   5  -3   7     5935.62     5809.93    110.88 o 
   6  -3   7      259.09      259.41     26.89 o 
   7  -3   7      279.45      270.29     29.24 o 
   8  -3   7      497.61      513.06     71.44 o 
   9  -3   7      253.40      249.96     35.79 o 
  -7  -2   7      222.19      238.74     47.04 o 
  -6  -2   7     3108.93     3361.21     95.27 o 
  -5  -2   7      487.48      488.73     35.46 o 
  -4  -2   7      607.33      594.03     35.26 o 
  -3  -2   7        1.69        4.06      6.43 o 
  -2  -2   7     8574.51     8329.30    169.64 o 
  -1  -2   7      175.16      217.46     13.46 o 
   0  -2   7    42560.52    41277.72    400.63 o 
   1  -2   7       10.50        2.02      3.77 o 
   2  -2   7     5485.61     5388.96     57.85 o 
   3  -2   7      132.48      134.73     18.88 o 
   4  -2   7       66.21      117.24     15.62 o 
   5  -2   7     1155.16     1116.83     53.91 o 
   6  -2   7      334.65      342.86     55.80 o 
   7  -2   7      531.48      552.33     36.24 o 
   8  -2   7     2685.60     2712.27     77.68 o 
   9  -2   7      115.53      118.94     29.03 o 
  -7  -1   7      719.78      795.52     72.54 o 
  -6  -1   7      902.72      898.21     49.35 o 
  -5  -1   7    11275.63    10827.44    157.15 o 
  -4  -1   7        3.16       -9.27     11.98 o 
  -3  -1   7    30155.29    29826.77    458.99 o 
  -2  -1   7     2378.64     2578.17     77.44 o 
  -1  -1   7     3885.64     3746.63     52.08 o 
   0  -1   7     2419.69     2548.93     40.33 o 
   1  -1   7     3273.50     3305.52     36.84 o 
   2  -1   7     3358.07     3326.64     39.90 o 
   3  -1   7     5593.54     5548.75     71.20 o 
   4  -1   7      695.15      632.26     36.63 o 
   5  -1   7     8012.55     7777.49    132.72 o 
   6  -1   7       82.69       96.08     19.28 o 
   7  -1   7     1664.26     1785.49     58.26 o 
   8  -1   7      247.71      255.14     27.14 o 
   9  -1   7      146.81      212.62     59.68 o 
  -7   0   7       44.84       31.33     11.95 o 
  -6   0   7     5677.57     5997.92    102.71 o 
  -5   0   7       38.15       47.81     12.61 o 
  -4   0   7     3256.35     3573.21     69.18 o 
  -3   0   7      273.33      281.21     16.53 o 
  -2   0   7     4689.54     4688.97     62.20 o 
  -1   0   7      652.54      707.30     26.12 o 
   1   0   7      787.28      799.26     16.61 o 
   2   0   7    14823.03    14051.14    134.78 o 
   3   0   7     2864.38     2816.74     48.84 o 
   4   0   7      473.00      419.12     25.67 o 
   5   0   7      121.68      107.89     23.15 o 
   6   0   7      328.47      336.55     27.00 o 
   7   0   7      690.71      687.17     39.88 o 
   8   0   7      705.87      760.36     59.48 o 
   9   0   7      208.70      187.81     55.51 o 
  -9   1   7     1177.49     1126.90     45.12 o 
  -8   1   7      482.89      460.80     39.17 o 
  -7   1   7     1179.80     1116.77     48.72 o 
  -6   1   7       39.81       40.69     14.08 o 
  -5   1   7     8884.99     8588.03    136.05 o 
  -4   1   7      840.25      951.32     29.09 o 
  -3   1   7    37692.79    37111.04    365.28 o 
  -2   1   7      183.49      193.30     12.15 o 
  -1   1   7    10150.05     9982.71     98.62 o 
   0   1   7      524.94      533.79     15.47 o 
   1   1   7      278.48      285.33     10.86 o 
   2   1   7     1093.08     1069.35     25.30 o 
   3   1   7     2469.77     2424.02     54.12 o 
   4   1   7       11.56       19.88     11.73 o 
   5   1   7     9130.60     8650.12    139.67 o 
   6   1   7      630.73      565.90     29.30 o 
   7   1   7     2571.87     2657.71     95.70 o 
   8   1   7      158.16      227.82     38.82 o 
 -10   2   7      588.46      587.35     53.57 o 
  -9   2   7      115.84      108.16     28.65 o 
  -8   2   7     5310.32     5891.90    178.99 o 
  -7   2   7      366.20      382.40     34.05 o 
  -6   2   7     8342.33     8603.43    140.35 o 
  -5   2   7        8.35       11.70     16.30 o 
  -4   2   7     4214.16     4438.83     71.88 o 
  -3   2   7       17.05        9.85      7.61 o 
  -2   2   7      169.18      186.54     12.57 o 
  -1   2   7      563.78      633.09     23.80 o 
   0   2   7    10115.95     9791.26     98.92 o 
   1   2   7      299.28      302.48     14.25 o 
   2   2   7    18091.03    17692.06    197.90 o 
   3   2   7     1083.70     1078.97     31.84 o 
   4   2   7     4237.66     4017.22     97.68 o 
   5   2   7     1543.71     1458.81     40.54 o 
   6   2   7      287.20      206.04     32.45 o 
   7   2   7     2056.41     2061.59     83.31 o 
   8   2   7      242.02      229.37     55.72 o 
 -10   3   7       77.10       98.38     32.82 o 
  -9   3   7     1730.15     1810.23     90.66 o 
  -8   3   7     1054.15     1111.31     70.83 o 
  -7   3   7      534.96      469.85     31.15 o 
  -6   3   7      113.00       85.99     18.04 o 
  -5   3   7     1385.50     1375.48     39.54 o 
  -4   3   7      337.82      332.29     19.93 o 
  -3   3   7    15124.34    14583.33    161.72 o 
  -2   3   7       13.88        9.72      7.16 o 
  -1   3   7    25785.77    25090.73    227.33 o 
   0   3   7      547.87      632.00     19.95 o 
   1   3   7     3421.14     3414.59     50.45 o 
   2   3   7      236.65      235.73     15.43 o 
   3   3   7     1663.03     1703.25     65.59 o 
   4   3   7     1634.11     1611.38     61.80 o 
   5   3   7     4734.56     4587.56    150.82 o 
   6   3   7      305.79      207.36     32.09 o 
   7   3   7     3399.40     3294.35    108.85 o 
   8   3   7       24.62       16.89     37.74 o 
 -10   4   7      250.11      256.58     46.22 o 
  -9   4   7      103.46       62.01     33.09 o 
  -8   4   7     2465.31     2444.27    114.31 o 
  -7   4   7       17.70       34.40     23.72 o 
  -6   4   7     9709.38    10090.44    195.27 o 
  -5   4   7       73.81       79.13     14.92 o 
  -4   4   7     6646.64     6923.87    149.86 o 
  -3   4   7        4.69       12.63      7.78 o 
  -2   4   7     2502.87     2477.33     45.04 o 
  -1   4   7      206.49      218.29     16.16 o 
   0   4   7     3954.47     3993.28     62.57 o 
   1   4   7      472.71      486.51     20.82 o 
   2   4   7    12900.12    12614.00    226.95 o 
   3   4   7      815.54      756.71     32.28 o 
   4   4   7     5968.58     5897.10    134.45 o 
   5   4   7      964.86      976.75     51.60 o 
   6   4   7      540.64      565.97     45.93 o 
   7   4   7      339.61      386.75     63.38 o 
 -10   5   7        1.73       21.74     34.53 o 
  -9   5   7     3167.70     3264.27    145.69 o 
  -8   5   7       85.31      125.66     38.08 o 
  -7   5   7      830.72      835.11     50.14 o 
  -6   5   7       63.26       60.86     16.04 o 
  -5   5   7       65.36       93.87     17.37 o 
  -4   5   7     1191.20     1217.99     34.06 o 
  -3   5   7     9096.12     8936.27    114.27 o 
  -2   5   7      929.79      989.92     42.15 o 
  -1   5   7    19807.25    19095.64    199.39 o 
   0   5   7        4.58       11.18      7.89 o 
   1   5   7     3626.56     3451.15     57.95 o 
   2   5   7      520.22      522.71     27.42 o 
   3   5   7      943.60      922.49     36.75 o 
   4   5   7       30.01       34.56     19.58 o 
   5   5   7     1847.65     1958.38     75.37 o 
   6   5   7      132.25      145.88     35.04 o 
   7   5   7     2195.02     2293.59    127.30 o 
 -10   6   7      334.77      282.90     59.07 o 
  -9   6   7       90.15       83.48     39.86 o 
  -8   6   7      565.55      675.40     70.69 o 
  -7   6   7       46.92       68.27     25.26 o 
  -6   6   7     8450.64     9169.04    212.21 o 
  -5   6   7      222.89      218.90     22.15 o 
  -4   6   7    11828.95    12162.93    166.91 o 
  -3   6   7      155.41      168.32     18.17 o 
  -2   6   7     1932.56     2018.02     48.75 o 
  -1   6   7        0.52        5.76      8.92 o 
   0   6   7      544.67      509.14     21.13 o 
   1   6   7      961.04      962.94     26.17 o 
   2   6   7     5367.26     5236.63     96.11 o 
   3   6   7       34.90        3.43     14.22 o 
   4   6   7     6858.69     6870.38    154.51 o 
   5   6   7      487.07      494.82     42.37 o 
   6   6   7     1683.18     1802.10    111.10 o 
  -9   7   7     1822.80     1917.77    120.74 o 
  -8   7   7       65.22       60.78     40.41 o 
  -7   7   7      753.15      785.52     43.51 o 
  -6   7   7       48.51       31.42     23.98 o 
  -5   7   7      479.88      457.81     39.41 o 
  -4   7   7      397.57      402.05     27.07 o 
  -3   7   7     2637.72     2617.77     60.42 o 
  -2   7   7       32.21       19.61     11.98 o 
  -1   7   7     5555.83     5620.27     80.62 o 
   0   7   7       62.25       61.32     11.95 o 
   1   7   7     5664.60     5524.41    107.96 o 
   2   7   7      156.60      159.39     21.25 o 
   3   7   7     1117.75     1163.61     44.62 o 
   4   7   7      376.46      311.38     49.09 o 
   5   7   7     1169.20      968.42     83.96 o 
  -9   8   7      479.04      435.64     71.99 o 
  -8   8   7     1085.77     1209.34    103.61 o 
  -7   8   7       41.52       25.86     25.74 o 
  -6   8   7     2396.25     2513.78    125.56 o 
  -5   8   7        1.65        4.51     21.17 o 
  -4   8   7     6378.65     6441.84    122.02 o 
  -3   8   7      373.46      331.92     27.03 o 
  -2   8   7     3271.79     3291.52     68.52 o 
  -1   8   7      138.78      146.36     16.22 o 
   0   8   7      627.00      621.54     50.85 o 
   1   8   7        9.20        6.61     16.33 o 
   2   8   7     2467.29     2434.57     66.35 o 
   3   8   7       37.37       70.17     22.87 o 
   4   8   7     4753.70     4294.02    169.82 o 
  -8   9   7       26.65       24.07     43.07 o 
  -7   9   7     1567.83     1623.26    164.18 o 
  -6   9   7       75.36       71.81     27.29 o 
  -5   9   7      643.08      658.75     47.76 o 
  -4   9   7       61.34       27.06     18.00 o 
  -3   9   7      155.17      160.05     24.40 o 
  -2   9   7      330.40      322.64     49.38 o 
  -1   9   7     3597.30     3348.36    102.11 o 
   0   9   7        1.92       15.91     16.17 o 
   1   9   7     8078.06     7869.44    139.73 o 
   2   9   7      268.92      242.88     27.25 o 
   3   9   7     1413.04     1297.75     91.61 o 
  -7  10   7      135.49      120.26     50.11 o 
  -6  10   7      936.86      986.15     95.41 o 
  -5  10   7      349.97      350.39     40.08 o 
  -4  10   7     4644.43     4739.39    305.81 o 
  -3  10   7       46.65       47.80     18.12 o 
  -2  10   7     2644.83     2621.36     62.37 o 
  -1  10   7        0.47        6.17     22.22 o 
   0  10   7     1381.29     1419.22     54.74 o 
   1  10   7       55.06       23.99     31.55 o 
   2  10   7     1018.60     1017.13     61.27 o 
  -5  11   7      768.05      780.88     64.33 o 
  -4  11   7        8.73       47.83     25.25 o 
  -3  11   7      340.02      358.48     28.35 o 
  -2  11   7       16.52       21.95     37.06 o 
  -1  11   7     1321.91     1349.57    100.71 o 
   0  11   7       24.62       15.27     26.25 o 
  -1 -12   8        0.50       29.93     27.90 o 
   0 -12   8     1957.85     1736.14    175.98 o 
   1 -12   8       37.76       30.38     26.82 o 
   2 -12   8      633.70      609.63     85.15 o 
   3 -12   8      148.55      127.24     34.51 o 
   4 -12   8      181.61      199.44     27.89 o 
  -4 -11   8       61.48       84.22     36.34 o 
  -3 -11   8     2921.15     2904.31    159.43 o 
  -2 -11   8        2.15       52.16     39.72 o 
  -1 -11   8      410.33      444.53     44.72 o 
   0 -11   8      224.93      222.99     29.99 o 
   1 -11   8      270.72      275.36     32.41 o 
   2 -11   8       56.03       60.21     28.43 o 
   3 -11   8     1558.27     1512.68     46.82 o 
   4 -11   8        3.56        8.38     17.21 o 
   5 -11   8     1253.42     1203.61     92.09 o 
  -5 -10   8        7.60       29.33     42.05 o 
  -4 -10   8      779.89      838.07     50.31 o 
  -3 -10   8        2.09       -1.97     19.21 o 
  -2 -10   8     1097.10      987.18     55.80 o 
  -1 -10   8       62.01       25.29     22.19 o 
   0 -10   8     4899.15     4716.96    128.76 o 
   1 -10   8       27.61       33.41     23.87 o 
   2 -10   8     1891.48     1846.78     50.80 o 
   3 -10   8      172.38      147.22     21.15 o 
   4 -10   8      766.18      800.09     37.74 o 
   5 -10   8      748.17      567.45     67.96 o 
   6 -10   8      261.34      296.78     63.24 o 
  -6  -9   8        0.20      -22.01     39.99 o 
  -5  -9   8     2108.99     2266.38    131.81 o 
  -4  -9   8        1.22       21.81     30.08 o 
  -3  -9   8     4584.00     4822.82    123.78 o 
  -2  -9   8       62.24       34.63     20.97 o 
  -1  -9   8     2148.30     2233.50     80.78 o 
   0  -9   8      149.94      182.23     31.50 o 
   1  -9   8       78.14       44.24     24.87 o 
   2  -9   8      195.49      216.39     24.24 o 
   3  -9   8     1607.38     1551.09     79.90 o 
   4  -9   8       45.89       53.71     17.13 o 
   5  -9   8     1512.23     1570.40    103.10 o 
   6  -9   8        2.60        8.96     38.76 o 
   7  -9   8      740.82      824.31     90.45 o 
  -6  -8   8     3830.81     3674.20    165.24 o 
  -5  -8   8       94.14      116.29     46.69 o 
  -4  -8   8      803.00      971.16     84.50 o 
  -3  -8   8       20.61       17.64     22.39 o 
  -2  -8   8     1794.75     1696.11     65.56 o 
  -1  -8   8       86.02       94.12     23.01 o 
   0  -8   8     4764.07     4618.90     91.16 o 
   1  -8   8        1.67        4.31      9.98 o 
   2  -8   8     7400.23     7038.24    104.30 o 
   3  -8   8       16.03       10.85     12.34 o 
   4  -8   8      722.98      825.12     41.30 o 
   5  -8   8      191.42      288.72     55.51 o 
   6  -8   8      130.36      108.43     47.99 o 
   7  -8   8      204.54      190.18     36.27 o 
   8  -8   8      751.35      761.59     58.81 o 
  -6  -7   8        1.65       10.05     33.77 o 
  -5  -7   8     2384.64     2529.39    129.28 o 
  -4  -7   8      362.48      350.31     57.29 o 
  -3  -7   8     5291.32     5698.31    205.38 o 
  -2  -7   8       87.44       83.18     18.15 o 
  -1  -7   8     4344.68     4320.80     83.85 o 
   0  -7   8      283.24      314.91     31.44 o 
   1  -7   8      427.33      416.00     22.63 o 
   2  -7   8      306.79      269.10     20.34 o 
   3  -7   8      423.83      416.77     24.10 o 
   4  -7   8      197.81      205.95     21.80 o 
   5  -7   8     1922.29     1891.38    114.93 o 
   6  -7   8       27.03       56.80     24.81 o 
   7  -7   8     1184.59     1220.06     55.80 o 
   8  -7   8      124.23      114.47     37.84 o 
  -6  -6   8    10636.17    10251.07    290.29 o 
  -5  -6   8       37.73       85.39     38.42 o 
  -4  -6   8     4388.12     4363.84    120.07 o 
  -3  -6   8       35.41       47.79     21.68 o 
  -2  -6   8       18.20       23.53     12.96 o 
  -1  -6   8       74.53       53.67     13.23 o 
   0  -6   8     3197.24     3002.83     54.59 o 
   1  -6   8      807.62      761.88     34.77 o 
   2  -6   8     9947.47     9794.45    127.04 o 
   3  -6   8       57.79       53.72     12.87 o 
   4  -6   8     2518.09     2478.39    121.97 o 
   5  -6   8      134.73      158.04     23.96 o 
   6  -6   8      257.91      237.78     28.99 o 
   7  -6   8      285.09      291.62     37.50 o 
   8  -6   8      481.51      498.32     56.06 o 
  -6  -5   8       36.88       38.83     37.94 o 
  -5  -5   8     2008.74     2078.07    129.86 o 
  -4  -5   8     3034.13     3214.97    118.58 o 
  -3  -5   8     4850.59     5122.63    124.93 o 
  -2  -5   8       90.49       84.45     20.88 o 
  -1  -5   8    14392.64    13887.36    189.97 o 
   0  -5   8      735.59      730.85     25.32 o 
   1  -5   8     1458.04     1454.56     36.50 o 
   2  -5   8      586.08      626.40     24.83 o 
   3  -5   8      136.67      144.41     12.72 o 
   4  -5   8     1121.44     1133.24     44.41 o 
   5  -5   8     1185.45     1220.54     47.82 o 
   6  -5   8       51.95       56.10     22.57 o 
   7  -5   8     2194.31     2285.09     84.87 o 
   8  -5   8       26.39       -4.35     22.16 o 
  -6  -4   8    10794.91    11167.62    225.25 o 
  -5  -4   8       25.28       51.02     21.13 o 
  -4  -4   8     6284.93     6039.30    204.62 o 
  -3  -4   8      249.41      273.40     29.15 o 
  -2  -4   8      670.73      647.76     24.16 o 
  -1  -4   8      172.90      214.47     20.79 o 
   0  -4   8     1499.92     1413.80     41.89 o 
   1  -4   8      204.93      230.29     15.70 o 
   2  -4   8     8008.23     7861.91     82.84 o 
   3  -4   8      227.79      229.43     13.65 o 
   4  -4   8     5970.42     5893.26    109.20 o 
   5  -4   8      144.24      205.03     24.78 o 
   6  -4   8      850.28      829.10     96.33 o 
   7  -4   8      328.64      324.78     37.56 o 
   8  -4   8      103.74      140.08     31.48 o 
   9  -4   8      297.50      346.59     69.60 o 
  -6  -3   8        4.08        2.57     18.21 o 
  -5  -3   8     1141.78     1212.47     55.83 o 
  -4  -3   8      694.09      656.93    128.05 o 
  -3  -3   8     6094.01     6259.81     90.44 o 
  -2  -3   8        2.33        0.47      9.81 o 
  -1  -3   8    27424.20    27149.98    348.27 o 
   0  -3   8     1787.29     1912.71     40.52 o 
   1  -3   8     6690.42     6591.52     78.33 o 
   2  -3   8       56.89       58.05      8.85 o 
   3  -3   8       78.53       81.72     10.45 o 
   4  -3   8     1476.65     1462.17     42.17 o 
   5  -3   8      741.53      762.34     66.18 o 
   6  -3   8      522.77      524.48     40.34 o 
   7  -3   8     1481.38     1578.30     67.21 o 
   8  -3   8      179.31      159.85     57.02 o 
   9  -3   8      717.87      694.57     52.35 o 
  -6  -2   8     8858.79     8664.59    183.01 o 
  -5  -2   8      220.62      197.76     35.11 o 
  -4  -2   8    16982.79    16504.23    225.16 o 
  -3  -2   8       72.65       74.10     12.85 o 
  -2  -2   8     2680.77     2667.17     64.89 o 
  -1  -2   8      118.47      149.11     12.76 o 
   0  -2   8       38.59       40.86      8.94 o 
   1  -2   8      468.12      436.63     16.17 o 
   2  -2   8     4360.10     4269.00     54.26 o 
   3  -2   8      270.46      283.92     17.54 o 
   4  -2   8     7830.42     7753.48    131.03 o 
   5  -2   8      396.98      415.10     29.76 o 
   6  -2   8     1242.23     1288.68     50.79 o 
   7  -2   8      645.00      622.93     39.10 o 
   8  -2   8      144.68      134.83     26.20 o 
   9  -2   8      112.77      138.86     60.27 o 
  -7  -1   8     8053.67     8264.25    277.71 o 
  -6  -1   8      136.73      156.87     14.39 o 
  -5  -1   8      273.50      287.55     20.27 o 
  -4  -1   8        3.01        8.86      9.32 o 
  -3  -1   8     3837.84     4165.51     98.00 o 
  -2  -1   8     3527.80     3757.70    117.44 o 
  -1  -1   8    12447.19    11972.57    132.74 o 
   0  -1   8     1342.77     1372.47     34.37 o 
   1  -1   8    19815.74    19709.89    181.22 o 
   2  -1   8       18.96        7.01      6.37 o 
   3  -1   8     1045.84     1056.46     27.43 o 
   4  -1   8      484.74      475.34     28.54 o 
   5  -1   8      115.96      124.03     19.76 o 
   6  -1   8      518.83      504.14     54.16 o 
   7  -1   8     2267.34     2209.04     76.53 o 
   8  -1   8       90.18       85.19     21.88 o 
  -7   0   8        1.65       -3.17     12.07 o 
  -6   0   8     3885.06     3812.60     77.92 o 
  -5   0   8       78.88       62.97     13.92 o 
  -4   0   8    19964.72    19431.50    262.40 o 
  -3   0   8      319.13      325.46     17.97 o 
  -2   0   8    11758.33    11426.16    156.44 o 
  -1   0   8      915.85      923.96     20.17 o 
   0   0   8      606.22      588.58     18.49 o 
   1   0   8       67.41       67.19      8.97 o 
   2   0   8      681.93      655.33     21.28 o 
   3   0   8      930.49      996.76     29.62 o 
   4   0   8     9570.66     8975.94    144.21 o 
   5   0   8      134.54      131.10     19.61 o 
   6   0   8     3680.82     3546.80    124.14 o 
   7   0   8      157.63      132.34     21.72 o 
   8   0   8      292.71      237.94     41.21 o 
  -9   1   8     3391.37     3334.62     99.13 o 
  -8   1   8       20.92       -2.67     18.60 o 
  -7   1   8     8082.12     8331.18    143.40 o 
  -6   1   8        5.74       -7.71     13.05 o 
  -5   1   8     3904.46     4162.20     82.99 o 
  -4   1   8       13.57       20.68     11.79 o 
  -3   1   8     2024.60     2285.35     46.54 o 
  -2   1   8      202.40      205.67     13.42 o 
  -1   1   8     8295.74     8285.56     86.87 o 
   0   1   8      528.30      543.62     16.77 o 
   1   1   8    15163.53    14662.12    130.80 o 
   2   1   8      261.74      252.82     16.34 o 
   3   1   8     3169.21     3142.41     63.44 o 
   4   1   8      249.18      229.01     21.44 o 
   5   1   8      728.56      661.86     33.26 o 
   6   1   8      603.36      544.77     32.89 o 
   7   1   8      764.41      756.23     56.57 o 
   8   1   8      261.05      179.46     50.11 o 
 -10   2   8     2121.51     2229.05     87.72 o 
  -9   2   8      312.73      279.62     38.56 o 
  -8   2   8      961.95      915.58     61.74 o 
  -7   2   8      648.91      612.43     39.24 o 
  -6   2   8     1434.86     1455.51     48.74 o 
  -5   2   8      155.45      119.69     18.32 o 
  -4   2   8    18038.22    17407.49    305.13 o 
  -3   2   8        0.02       -4.38      8.15 o 
  -2   2   8    14679.77    14543.30    160.47 o 
  -1   2   8       46.33       46.97      7.73 o 
   0   2   8      867.09      836.76     21.66 o 
   1   2   8      997.60      999.40     28.00 o 
   2   2   8       78.66       97.44     13.14 o 
   3   2   8      782.88      772.86     27.38 o 
   4   2   8     3320.52     3339.19     72.31 o 
   5   2   8      378.51      424.82     26.03 o 
   6   2   8     3876.00     3698.07    115.54 o 
   7   2   8      152.88      126.40     31.78 o 
   8   2   8     1385.44     1365.78    106.93 o 
 -10   3   8      187.18      155.06     37.33 o 
  -9   3   8     2240.18     2285.32    108.64 o 
  -8   3   8       10.76       42.25     26.59 o 
  -7   3   8     7664.63     7824.16    322.52 o 
  -6   3   8        6.37       21.64     14.33 o 
  -5   3   8     6633.12     7107.52    158.72 o 
  -4   3   8      258.02      257.58     19.25 o 
  -3   3   8      525.50      548.36     21.98 o 
  -2   3   8       42.26       22.22     10.94 o 
  -1   3   8     4291.64     4310.74     56.18 o 
   0   3   8      437.24      438.51     18.16 o 
   1   3   8    10117.00     9608.18    121.05 o 
   2   3   8        2.02        4.95      9.25 o 
   3   3   8    10034.98     9643.21    123.77 o 
   4   3   8      849.53      860.01     32.80 o 
   5   3   8      265.71      249.78     34.03 o 
   6   3   8      121.42      128.61     30.76 o 
   7   3   8      706.27      784.24     79.99 o 
 -10   4   8     1969.87     2183.38    112.46 o 
  -9   4   8       10.71      -10.19     24.68 o 
  -8   4   8     1036.38     1165.12     79.24 o 
  -7   4   8       47.68       60.37     23.14 o 
  -6   4   8     1400.93     1383.57     50.75 o 
  -5   4   8      136.38      117.32     17.11 o 
  -4   4   8     2877.30     2864.26     59.82 o 
  -3   4   8      363.50      393.56     22.27 o 
  -2   4   8    19829.77    19447.95    210.02 o 
  -1   4   8     1750.52     1708.37     36.52 o 
   0   4   8     5375.07     5235.11     72.28 o 
   1   4   8       56.31       53.10     11.56 o 
   2   4   8      633.27      669.17     35.76 o 
   3   4   8      676.81      636.44     33.37 o 
   4   4   8     1228.65     1239.89     57.49 o 
   5   4   8      104.87       96.53     25.68 o 
   6   4   8     4153.37     3895.37    121.69 o 
   7   4   8       81.10       32.13     37.53 o 
 -10   5   8       36.25       14.84     35.69 o 
  -9   5   8      572.99      565.54     66.11 o 
  -8   5   8      175.14      262.19     48.20 o 
  -7   5   8     5665.08     5789.60    138.92 o 
  -6   5   8        3.84      -16.13     14.51 o 
  -5   5   8    13358.99    13918.81    184.90 o 
  -4   5   8      397.71      412.26     24.95 o 
  -3   5   8     1743.10     1920.53     57.25 o 
  -2   5   8        3.38        0.60     10.38 o 
  -1   5   8     1502.17     1507.14     35.46 o 
   0   5   8      286.74      244.32     17.31 o 
   1   5   8     4906.04     4972.11     83.18 o 
   2   5   8      543.62      544.97     29.59 o 
   3   5   8     7283.79     7068.33    155.71 o 
   4   5   8      228.71      222.75     31.06 o 
   5   5   8      829.07      794.87     51.67 o 
   6   5   8      123.58       94.83     40.41 o 
  -9   6   8       17.07        0.75     33.29 o 
  -8   6   8     1827.51     1868.55    110.62 o 
  -7   6   8      553.18      564.51     45.22 o 
  -6   6   8     1305.75     1322.26     52.07 o 
  -5   6   8      139.64      150.29     31.35 o 
  -4   6   8     1880.90     1897.47     59.47 o 
  -3   6   8       71.29       71.79     15.36 o 
  -2   6   8     8144.90     7743.97    117.76 o 
  -1   6   8       17.20       15.06      9.93 o 
   0   6   8     4639.52     4353.25     71.87 o 
   1   6   8      302.34      325.06     19.39 o 
   2   6   8     1333.00     1298.53     45.43 o 
   3   6   8      425.65      405.79     36.30 o 
   4   6   8      448.27      509.73     43.01 o 
   5   6   8      211.85      271.01     54.56 o 
   6   6   8     1638.41     1553.24    104.33 o 
  -9   7   8      187.88      228.07     56.54 o 
  -8   7   8      215.41      232.38     54.63 o 
  -7   7   8     3295.68     3423.52     88.55 o 
  -6   7   8       78.99       37.43     32.47 o 
  -5   7   8     7079.04     7230.32    159.39 o 
  -4   7   8       10.48       34.21     20.37 o 
  -3   7   8     2832.19     3031.09     99.55 o 
  -2   7   8       83.26       70.22     24.80 o 
  -1   7   8      603.87      578.82     24.90 o 
   0   7   8      309.24      294.68     19.50 o 
   1   7   8     1705.40     1712.22     53.19 o 
   2   7   8       27.08       14.33     20.39 o 
   3   7   8     5029.44     4955.80    126.63 o 
   4   7   8      194.45      161.05     31.86 o 
   5   7   8     2503.48     2581.42    131.88 o 
  -8   8   8     1527.40     1587.14     79.60 o 
  -7   8   8       78.62      104.76     30.63 o 
  -6   8   8      636.31      633.83     50.34 o 
  -5   8   8      108.85      166.92     31.33 o 
  -4   8   8      404.07      396.17     37.83 o 
  -3   8   8        0.03        8.65     15.28 o 
  -2   8   8     4993.49     4627.49     94.20 o 
  -1   8   8        2.14       -4.12     13.65 o 
   0   8   8     7739.97     7493.24    131.76 o 
   1   8   8      551.46      551.88     34.36 o 
   2   8   8     1944.10     1955.02     61.52 o 
   3   8   8      185.58      136.12     42.80 o 
   4   8   8      871.26      831.62     80.81 o 
  -8   9   8       64.26       95.17     47.93 o 
  -7   9   8      729.90      883.81    172.46 o 
  -6   9   8      341.65      343.65     42.87 o 
  -5   9   8     3761.23     3745.83    109.73 o 
  -4   9   8       31.24       56.06     23.56 o 
  -3   9   8     5743.38     5672.55    113.42 o 
  -2   9   8      284.31      246.89     24.47 o 
  -1   9   8      887.09      863.79     64.68 o 
   0   9   8        6.34        2.49     15.56 o 
   1   9   8     1146.47     1163.55     49.59 o 
   2   9   8       27.88       -6.05     22.94 o 
   3   9   8     1743.97     1681.63    106.38 o 
  -6  10   8     1307.06     1398.06    111.85 o 
  -5  10   8       93.99       59.71     27.82 o 
  -4  10   8      256.80      279.13     35.76 o 
  -3  10   8       66.73       58.05     20.51 o 
  -2  10   8     1373.09     1371.49     46.31 o 
  -1  10   8       35.74       -2.23     24.03 o 
   0  10   8     4096.44     3944.44    113.45 o 
   1  10   8       79.34       96.16     29.83 o 
  -4  11   8       23.27       50.91     25.82 o 
  -3  11   8     2628.79     2701.04     89.22 o 
  -2  11   8        2.67       22.29     40.68 o 
  -1 -12   9       71.02       91.68     35.71 o 
   0 -12   9      482.85      583.73     81.56 o 
   1 -12   9      140.72      168.41     39.47 o 
   2 -12   9      941.29      970.24    163.30 o 
  -3 -11   9     1294.14     1090.80    100.23 o 
  -2 -11   9       21.23       35.62     39.04 o 
  -1 -11   9     2624.99     2490.56    134.62 o 
   0 -11   9        2.91       10.41     23.86 o 
   1 -11   9     1693.37     1561.33    163.64 o 
   2 -11   9      164.71      154.45     28.02 o 
   3 -11   9      274.90      268.56     25.62 o 
   4 -11   9      171.32      172.86     28.24 o 
   5 -11   9      120.57       70.28     43.34 o 
  -5 -10   9        1.37       -5.74     45.33 o 
  -4 -10   9     3331.24     3473.95    167.43 o 
  -3 -10   9       33.36       35.32     22.68 o 
  -2 -10   9     1327.07     1330.84     65.14 o 
  -1 -10   9      295.61      258.43     36.01 o 
   0 -10   9      323.14      294.88     71.10 o 
   1 -10   9      114.65      142.78     32.60 o 
   2 -10   9      763.50      860.54     38.17 o 
   3 -10   9      186.11      210.78     27.61 o 
   4 -10   9     1784.40     1848.30    237.82 o 
   5 -10   9        3.62       10.94     35.41 o 
   6 -10   9      830.80      911.20     89.08 o 
  -6  -9   9       33.26       41.02     47.45 o 
  -5  -9   9      642.81      723.53     85.25 o 
  -4  -9   9       22.50       38.35     39.72 o 
  -3  -9   9      259.18      244.67     32.55 o 
  -2  -9   9      151.91      167.52     29.31 o 
  -1  -9   9     4550.83     4206.57    117.68 o 
   0  -9   9        7.06        8.71     27.14 o 
   1  -9   9     4893.15     4643.14     90.18 o 
   2  -9   9       10.66       19.00     16.48 o 
   3  -9   9     1430.78     1443.01     55.14 o 
   4  -9   9      254.24      224.22     33.28 o 
   5  -9   9       69.52       66.04     42.05 o 
   6  -9   9      333.97      408.02     67.82 o 
   7  -9   9      337.80      341.63     70.21 o 
  -6  -8   9     1535.84     1708.16    117.59 o 
  -5  -8   9        3.33      -33.77     33.43 o 
  -4  -8   9     5598.48     6121.00    215.22 o 
  -3  -8   9       13.61       22.44     18.86 o 
  -2  -8   9     6057.67     6123.12    145.02 o 
  -1  -8   9      229.78      255.76     32.95 o 
   0  -8   9      238.58      159.51     29.00 o 
   1  -8   9       98.10       95.10     18.50 o 
   2  -8   9     1339.82     1324.86     45.44 o 
   3  -8   9      258.93      238.29     22.39 o 
   4  -8   9     1770.77     1885.91    111.23 o 
   5  -8   9      101.94      136.32     46.97 o 
   6  -8   9     1250.14     1531.84    108.70 o 
   7  -8   9       70.42       90.04     48.88 o 
  -6  -7   9        0.74       -7.86     35.82 o 
  -5  -7   9     1820.02     1772.83    112.12 o 
  -4  -7   9       46.96       45.53     38.76 o 
  -3  -7   9     1343.15     1347.38     93.66 o 
  -2  -7   9      746.16      688.01     47.72 o 
  -1  -7   9     3873.95     3744.95     78.64 o 
   0  -7   9       17.73       39.11     11.06 o 
   1  -7   9     8051.37     7534.68    107.69 o 
   2  -7   9      354.87      312.89     33.48 o 
   3  -7   9     1936.67     2007.16     49.65 o 
   4  -7   9      203.36      218.71     48.54 o 
   5  -7   9      160.42      162.30     50.80 o 
   6  -7   9      500.53      489.51     72.13 o 
   7  -7   9       33.17       30.46     30.73 o 
   8  -7   9      135.71       99.00     47.52 o 
  -6  -6   9      735.75      665.08     74.79 o 
  -5  -6   9      350.57      399.81     60.51 o 
  -4  -6   9     5346.05     5483.82    186.57 o 
  -3  -6   9       13.20       23.58     26.39 o 
  -2  -6   9     7811.69     7822.62    170.58 o 
  -1  -6   9       37.02       41.78      9.59 o 
   0  -6   9     2467.24     2406.12     49.59 o 
   1  -6   9     1432.64     1429.21     38.77 o 
   2  -6   9       75.83       97.70     14.97 o 
   3  -6   9      354.56      355.84     27.53 o 
   4  -6   9     1835.74     1796.49    105.90 o 
   5  -6   9      220.68      198.26     34.21 o 
   6  -6   9     2149.73     2326.70     87.09 o 
   7  -6   9       19.99       17.06     23.88 o 
   8  -6   9      610.74      650.32     64.91 o 
  -6  -5   9      121.50      117.32     43.96 o 
  -5  -5   9     6784.93     6665.68    212.83 o 
  -4  -5   9        2.10        8.82     17.40 o 
  -3  -5   9     4537.77     4238.61    112.36 o 
  -2  -5   9      276.40      258.44     61.98 o 
  -1  -5   9     1108.06     1048.19     48.36 o 
   0  -5   9      851.13      915.44     37.57 o 
   1  -5   9     7406.95     7043.71     97.61 o 
   2  -5   9      111.43      124.77     15.50 o 
   3  -5   9     6732.10     6753.26    120.27 o 
   4  -5   9       13.05       45.59     23.73 o 
   5  -5   9      885.40      995.51     45.60 o 
   6  -5   9      497.56      540.54     44.05 o 
   7  -5   9       81.71      113.55     65.87 o 
   8  -5   9      295.12      307.24     40.88 o 
  -6  -4   9      268.80      244.89     51.28 o 
  -5  -4   9       20.88        9.24     18.25 o 
  -4  -4   9     3996.05     4154.37    109.87 o 
  -3  -4   9      200.73      205.98     27.38 o 
  -2  -4   9    21961.83    22601.93    301.26 o 
  -1  -4   9        1.58        2.15     11.37 o 
   0  -4   9     8545.18     8475.51    135.33 o 
   1  -4   9      106.07      113.31     27.51 o 
   2  -4   9       34.94       27.47     12.05 o 
   3  -4   9      319.66      334.90     25.21 o 
   4  -4   9      975.00     1029.71     42.59 o 
   5  -4   9      957.79     1031.67     58.18 o 
   6  -4   9     2970.86     2941.38     93.87 o 
   7  -4   9       42.15       50.93     25.30 o 
   8  -4   9     1144.53     1219.57     82.01 o 
  -7  -3   9     6149.34     5849.65    198.27 o 
  -6  -3   9      258.17      149.25     41.57 o 
  -5  -3   9    14206.09    13797.51    258.01 o 
  -4  -3   9     1060.86     1079.24     58.97 o 
  -3  -3   9     2402.65     2311.56     54.63 o 
  -2  -3   9      292.20      337.29     22.01 o 
  -1  -3   9      108.54      137.49     16.59 o 
   0  -3   9       73.90      105.49     27.62 o 
   1  -3   9     5661.00     5599.78     85.01 o 
   2  -3   9       28.23       24.80     17.31 o 
   3  -3   9     5850.37     5910.40     91.17 o 
   4  -3   9       70.59       69.16     17.78 o 
   5  -3   9     2191.32     2177.13     75.17 o 
   6  -3   9      194.40      231.52     32.19 o 
   7  -3   9       58.04       56.92     29.19 o 
   8  -3   9      606.19      673.26     50.53 o 
  -7  -2   9        3.13      -12.24     30.97 o 
  -6  -2   9      138.78      148.82     39.41 o 
  -5  -2   9       18.02       21.32     17.85 o 
  -4  -2   9      879.56      877.89     33.38 o 
  -3  -2   9       43.59       36.31     19.48 o 
  -2  -2   9    11146.77    10960.59    161.45 o 
  -1  -2   9      822.77      779.12     30.65 o 
   0  -2   9    12817.64    12620.90    156.47 o 
   1  -2   9      164.73      160.03     14.09 o 
   2  -2   9     2672.93     2641.65     41.19 o 
   3  -2   9     1792.54     1756.33     37.76 o 
   4  -2   9      287.66      311.54     27.56 o 
   5  -2   9      143.23      128.41     27.08 o 
   6  -2   9     1972.42     1866.33     61.14 o 
   7  -2   9      333.25      313.48     35.95 o 
   8  -2   9     1522.73     1580.18     70.15 o 
  -7  -1   9     2810.59     2646.23    121.49 o 
  -6  -1   9      224.94      217.44     18.83 o 
  -5  -1   9    10006.67     9717.25    151.63 o 
  -4  -1   9        1.59       -0.78     10.23 o 
  -3  -1   9    10593.23    10020.76    151.49 o 
  -2  -1   9      514.80      538.99     32.71 o 
  -1  -1   9       82.19      104.45     13.41 o 
   0  -1   9     1346.40     1403.50     36.76 o 
   1  -1   9     2944.64     2938.86     42.60 o 
   2  -1   9     1332.93     1328.61     47.65 o 
   3  -1   9     7469.87     7300.45    100.96 o 
   4  -1   9      142.10      159.60     21.29 o 
   5  -1   9     3845.60     3708.70     84.74 o 
   6  -1   9      334.94      308.20     29.79 o 
   7  -1   9      316.79      320.82     31.16 o 
   8  -1   9      166.95      160.75     26.35 o 
  -7   0   9        2.75      -30.90     26.59 o 
  -6   0   9     2112.41     2130.05     57.07 o 
  -5   0   9       12.20        1.11     11.77 o 
  -4   0   9     1989.92     2084.04     55.45 o 
  -3   0   9       57.87       58.02     13.06 o 
  -2   0   9     6485.18     6406.30     92.78 o 
  -1   0   9      212.56      216.36     11.77 o 
   1   0   9      337.01      346.90     15.53 o 
   2   0   9     3760.00     3718.69     71.88 o 
   3   0   9      616.13      618.47     30.73 o 
   4   0   9       57.82       77.12     17.32 o 
   5   0   9       52.74       42.13     17.04 o 
   6   0   9      716.13      670.69     36.92 o 
   7   0   9      123.34      130.91     22.73 o 
   8   0   9     1158.13     1088.07     98.45 o 
  -8   1   9       46.46       36.64     22.63 o 
  -7   1   9     2391.21     2259.68     71.83 o 
  -6   1   9       32.82       40.76     15.58 o 
  -5   1   9    10736.54    10442.25    164.31 o 
  -4   1   9        2.39        2.11     12.07 o 
  -3   1   9    21873.06    21347.75    250.29 o 
  -2   1   9      658.52      653.07     23.88 o 
  -1   1   9     2294.64     2287.83     36.63 o 
   0   1   9       56.43       43.20      8.98 o 
   1   1   9       78.00      110.52     11.92 o 
   2   1   9     2162.46     2179.91     45.28 o 
   3   1   9     2571.28     2523.71     74.64 o 
   4   1   9      101.02      101.26     17.88 o 
   5   1   9     5259.22     5041.93    136.40 o 
   6   1   9      139.42      126.07     20.52 o 
   7   1   9      653.89      663.45     55.77 o 
   8   1   9      210.00      206.74     55.51 o 
 -10   2   9     1263.60     1316.28     68.03 o 
  -9   2   9      137.15      158.61     33.98 o 
  -8   2   9     5413.17     5671.62    179.40 o 
  -7   2   9      348.44      317.43     31.90 o 
  -6   2   9     4017.06     4386.54     93.02 o 
  -5   2   9        1.80        7.08     12.80 o 
  -4   2   9     1315.50     1411.12     44.20 o 
  -3   2   9       39.89       35.67     11.51 o 
  -2   2   9      301.44      300.65     25.65 o 
  -1   2   9       37.44       22.31      6.47 o 
   0   2   9     7856.65     7832.28     87.03 o 
   1   2   9      167.93      175.84     15.67 o 
   2   2   9     5977.73     5995.17    107.78 o 
   3   2   9       36.74       40.25     14.13 o 
   4   2   9     1173.30     1138.83     42.16 o 
   5   2   9      545.20      550.38     31.15 o 
   6   2   9      218.32      233.15     36.83 o 
   7   2   9      142.11      196.86     39.24 o 
 -10   3   9       25.99       18.12     28.78 o 
  -9   3   9     1205.63     1065.30     74.45 o 
  -8   3   9      616.91      564.92     56.68 o 
  -7   3   9      420.03      464.39     38.54 o 
  -6   3   9       33.67       22.14     23.59 o 
  -5   3   9     6488.85     6173.77    125.92 o 
  -4   3   9       55.05       73.89     16.74 o 
  -3   3   9    24383.11    23581.82    276.68 o 
  -2   3   9      840.26      820.76     54.60 o 
  -1   3   9     6764.44     6441.98     76.72 o 
   0   3   9     1596.37     1634.33     35.66 o 
   1   3   9      126.17      122.33     14.68 o 
   2   3   9      423.58      430.00     22.20 o 
   3   3   9     3742.16     3664.67     77.81 o 
   4   3   9      481.40      503.92     34.93 o 
   5   3   9     3413.12     3216.46    100.44 o 
   6   3   9      479.49      411.72     44.60 o 
   7   3   9     1112.75      912.09     87.72 o 
 -10   4   9      131.88      221.72     47.93 o 
  -9   4   9      126.57      124.63     40.27 o 
  -8   4   9     3611.99     3455.83    141.73 o 
  -7   4   9       61.43       55.37     29.84 o 
  -6   4   9     8780.33     9129.11    184.55 o 
  -5   4   9        1.56       10.73     13.06 o 
  -4   4   9      407.37      522.77     32.39 o 
  -3   4   9      121.31      167.02     21.62 o 
  -2   4   9       15.36       21.47     11.86 o 
  -1   4   9      504.85      530.21     22.24 o 
   0   4   9     5081.98     5101.15     78.83 o 
   1   4   9      110.22      102.52     14.35 o 
   2   4   9    10385.80    10355.94    134.00 o 
   3   4   9      129.59      129.27     17.37 o 
   4   4   9     2005.48     1930.15    142.72 o 
   5   4   9      378.79      435.83     43.03 o 
   6   4   9       50.28       66.11     41.36 o 
 -10   5   9       40.29       47.52     36.85 o 
  -9   5   9     2179.64     2185.98    119.16 o 
  -8   5   9        3.80       42.73     34.80 o 
  -7   5   9      488.75      523.12     44.83 o 
  -6   5   9       97.56      101.54     21.92 o 
  -5   5   9     4439.17     4492.36     94.43 o 
  -4   5   9      289.85      274.27     22.96 o 
  -3   5   9    10572.66    10005.16    147.74 o 
  -2   5   9       42.55       23.07     13.38 o 
  -1   5   9     7455.02     7198.49     95.57 o 
   0   5   9       13.63       25.37     11.22 o 
   1   5   9     3318.65     3222.17     60.29 o 
   2   5   9      651.65      697.58     27.42 o 
   3   5   9      715.15      725.91     46.43 o 
   4   5   9       94.24       70.01     23.73 o 
   5   5   9     1306.69     1378.02     89.60 o 
   6   5   9      104.36       59.96     37.33 o 
  -9   6   9      177.36      145.96     46.97 o 
  -8   6   9     1411.93     1682.52    108.36 o 
  -7   6   9        9.05        8.74     23.45 o 
  -6   6   9     2874.12     3060.19     80.27 o 
  -5   6   9       64.55       76.25     25.85 o 
  -4   6   9     3500.23     3875.03    118.38 o 
  -3   6   9       25.45       10.31     16.79 o 
  -2   6   9      626.11      675.50     36.59 o 
  -1   6   9        0.73       12.40     11.07 o 
   0   6   9     1986.97     1947.15     49.20 o 
   1   6   9      912.26      907.62     31.02 o 
   2   6   9     4976.98     4939.62     97.44 o 
   3   6   9      185.73      156.99     29.40 o 
   4   6   9     2340.45     2149.01     81.80 o 
   5   6   9      500.94      502.91     67.55 o 
  -9   7   9     1740.28     1807.91    120.81 o 
  -8   7   9      118.55      154.65     50.66 o 
  -7   7   9      570.98      656.32     60.14 o 
  -6   7   9      563.48      475.45     44.01 o 
  -5   7   9     1023.86      906.67     54.86 o 
  -4   7   9       44.78       20.83     21.01 o 
  -3   7   9     3643.96     3413.91    114.16 o 
  -2   7   9       25.98       31.00     14.59 o 
  -1   7   9    11444.94    10534.47    169.30 o 
   0   7   9      588.66      547.63     25.91 o 
   1   7   9     1951.79     1825.36     79.51 o 
   2   7   9      255.81      219.08     26.34 o 
   3   7   9       73.05       84.73     25.66 o 
   4   7   9       38.47       25.30     33.64 o 
  -8   8   9      427.40      438.41     49.84 o 
  -7   8   9       22.70       12.99     27.60 o 
  -6   8   9     3279.43     3484.14    180.11 o 
  -5   8   9        3.07       -7.85     25.88 o 
  -4   8   9     4608.86     4549.81    120.07 o 
  -3   8   9      792.56      795.12     48.37 o 
  -2   8   9      647.52      649.64     53.98 o 
  -1   8   9      117.18      113.95     28.08 o 
   0   8   9      775.91      784.52     40.45 o 
   1   8   9      217.19      217.75     26.43 o 
   2   8   9     2841.18     2812.34    174.72 o 
   3   8   9       20.30       44.85     34.66 o 
  -7   9   9     1313.57     1443.26     77.25 o 
  -6   9   9        3.06       33.75     27.30 o 
  -5   9   9      282.80      274.88     38.35 o 
  -4   9   9       24.97       60.00     40.88 o 
  -3   9   9     1345.35     1330.55     68.82 o 
  -2   9   9       59.28       20.48     16.35 o 
  -1   9   9     3760.53     3613.40     76.38 o 
   0   9   9       39.81        5.10     28.08 o 
   1   9   9     3362.74     3105.44    169.55 o 
   2   9   9       29.11       40.35     62.18 o 
  -5  10   9       14.29       25.52     25.54 o 
  -4  10   9     2952.76     2837.83    114.34 o 
  -3  10   9       39.90       25.34     20.31 o 
  -2  10   9     1180.54     1283.59     88.10 o 
  -1  10   9       49.44       18.05     39.93 o 
   0  10   9      946.57     1105.45     63.83 o 
  -2 -11  10       51.02       17.30     44.03 o 
  -1 -11  10      442.86      403.44     70.42 o 
   0 -11  10      108.15      183.29     55.72 o 
   1 -11  10      998.82     1065.30     90.79 o 
   2 -11  10       35.77       43.88     29.02 o 
   3 -11  10     1627.29     1596.01     51.45 o 
   4 -11  10       54.64      141.32     44.17 o 
  -4 -10  10      569.65      663.37     88.26 o 
  -3 -10  10       13.37       28.51     46.22 o 
  -2 -10  10     2480.53     2483.24     92.96 o 
  -1 -10  10       49.84       54.14     37.02 o 
   0 -10  10     3128.36     3029.82    104.25 o 
   1 -10  10       84.48       92.19     28.66 o 
   2 -10  10      630.57      613.83     36.00 o 
   3 -10  10      414.87      399.86     35.20 o 
   4 -10  10      232.04      259.18     54.63 o 
   5 -10  10      319.58      424.22     65.36 o 
  -5  -9  10     4059.93     4573.78    198.33 o 
  -4  -9  10        0.63      -22.42     38.35 o 
  -3  -9  10     3395.90     3602.14    164.49 o 
  -2  -9  10      138.32      132.05     57.63 o 
  -1  -9  10     2069.62     2045.25    145.59 o 
   0  -9  10       85.81       55.82     25.89 o 
   1  -9  10      841.49      817.41     34.83 o 
   2  -9  10       66.84       37.77     29.61 o 
   3  -9  10     2881.71     2865.22     79.10 o 
   4  -9  10       68.40       62.35     39.72 o 
   5  -9  10     1107.57     1197.18     97.01 o 
   6  -9  10       76.55      117.46     50.46 o 
  -6  -8  10     1766.15     1530.95    112.53 o 
  -5  -8  10      136.74       -0.34     41.02 o 
  -4  -8  10      160.43      121.22     50.66 o 
  -3  -8  10       28.30      -34.66     27.62 o 
  -2  -8  10     1581.83     1573.22     67.44 o 
  -1  -8  10      190.39      205.61     31.16 o 
   0  -8  10     6684.62     6601.31    156.19 o 
   1  -8  10       60.01       62.52     26.31 o 
   2  -8  10     3925.06     3943.36     92.04 o 
   3  -8  10       89.24       77.88     21.68 o 
   4  -8  10       91.29       78.76     41.16 o 
   5  -8  10      595.48      675.61     76.09 o 
   6  -8  10      283.72      322.69     65.02 o 
   7  -8  10      292.72      342.18     70.35 o 
  -6  -7  10       72.44       23.45     43.34 o 
  -5  -7  10     4097.00     4382.35    182.61 o 
  -4  -7  10      274.00      284.13     58.04 o 
  -3  -7  10     5666.51     5651.38    195.94 o 
  -2  -7  10      603.83      578.52     64.74 o 
  -1  -7  10     4523.96     4561.53    118.49 o 
   0  -7  10       16.77       14.43     11.18 o 
   1  -7  10      378.62      401.63     24.40 o 
   2  -7  10      372.33      402.06     28.82 o 
   3  -7  10     1298.83     1344.79     52.82 o 
   4  -7  10      134.87      103.58     41.36 o 
   5  -7  10     2207.01     2254.69    130.86 o 
   6  -7  10       20.04      -19.28     37.40 o 
   7  -7  10      651.00      654.69     79.03 o 
  -6  -6  10     3155.46     2877.38    143.57 o 
  -5  -6  10      187.34      189.24     47.38 o 
  -4  -6  10      702.50      767.97     74.32 o 
  -3  -6  10      399.78      416.49     56.13 o 
  -2  -6  10     2107.25     2103.48     79.00 o 
  -1  -6  10       15.93       35.44     13.55 o 
   0  -6  10     7390.32     6923.29    124.15 o 
   1  -6  10      179.82      177.55     18.34 o 
   2  -6  10     5536.47     5442.13     86.89 o 
   3  -6  10      440.99      417.48     36.92 o 
   4  -6  10     1273.40     1320.79     95.71 o 
   5  -6  10      755.22      733.45     79.10 o 
   6  -6  10      236.26      301.51     42.99 o 
   7  -6  10      331.04      334.93     61.80 o 
  -7  -5  10      157.64      153.01     50.11 o 
  -6  -5  10        5.38        3.49     33.29 o 
  -5  -5  10     2879.92     2664.55    127.16 o 
  -4  -5  10       24.23        5.13     28.17 o 
  -3  -5  10     8684.54     8922.18    188.76 o 
  -2  -5  10      326.89      343.38     31.46 o 
  -1  -5  10     7152.63     7503.05    135.23 o 
   0  -5  10      507.07      550.82     31.12 o 
   1  -5  10       21.73       11.44     13.91 o 
   2  -5  10       18.90       16.99     14.52 o 
   3  -5  10     1104.47     1215.06     54.41 o 
   4  -5  10      370.31      409.51     42.13 o 
   5  -5  10     2249.04     2411.84     91.84 o 
   6  -5  10       56.49       44.58     36.58 o 
   7  -5  10     1126.44     1338.74    101.49 o 
   8  -5  10       75.06       78.33     30.99 o 
  -7  -4  10       71.26       37.74     37.12 o 
  -6  -4  10    10120.34     9940.00    283.18 o 
  -5  -4  10      447.81      393.93     53.94 o 
  -4  -4  10     2614.65     2561.56     86.10 o 
  -3  -4  10      123.79      124.27     14.21 o 
  -2  -4  10      553.30      544.37     29.22 o 
  -1  -4  10       25.20       50.53     14.57 o 
   0  -4  10     4340.11     3957.02     87.88 o 
   1  -4  10       11.06       18.77     13.62 o 
   2  -4  10    10939.01     9510.38    274.02 o 
   3  -4  10       21.87       38.29     16.24 o 
   4  -4  10     2593.54     2605.84    151.33 o 
   5  -4  10      353.58      414.65     56.68 o 
   6  -4  10      285.79      267.15     36.09 o 
   7  -4  10      169.10      217.81     35.72 o 
   8  -4  10      303.59      306.76     54.93 o 
  -7  -3  10      924.06      803.25     75.89 o 
  -6  -3  10       18.91        0.68     31.79 o 
  -5  -3  10      287.58      288.96     35.45 o 
  -4  -3  10      262.02      253.83     19.45 o 
  -3  -3  10     9699.64     9919.10    185.29 o 
  -2  -3  10       27.86       16.56     19.53 o 
  -1  -3  10     9684.33     9689.63    150.42 o 
   0  -3  10      637.79      678.27     31.44 o 
   1  -3  10     2753.57     2746.61     55.66 o 
   2  -3  10       67.61       61.76     16.05 o 
   3  -3  10      108.41      111.75     19.27 o 
   4  -3  10     1584.90     1644.96     53.40 o 
   5  -3  10     1887.98     1884.65     70.81 o 
   6  -3  10      315.39      295.94     35.28 o 
   7  -3  10     1612.48     1559.56     71.68 o 
   8  -3  10      223.50      286.43    124.70 o 
  -7  -2  10      143.62      151.57     47.65 o 
  -6  -2  10     9623.08     9253.94    262.80 o 
  -5  -2  10      315.36      345.71     25.63 o 
  -4  -2  10     6564.81     6397.40    111.99 o 
  -3  -2  10       51.78       45.98     13.41 o 
  -2  -2  10      871.65      845.88     40.25 o 
  -1  -2  10      262.12      274.30     21.34 o 
   0  -2  10      927.19      911.30     29.94 o 
   1  -2  10      162.49      165.72     15.89 o 
   2  -2  10     7976.19     7723.01    125.94 o 
   3  -2  10      301.12      291.89     19.75 o 
   4  -2  10     5852.40     5667.60    128.05 o 
   5  -2  10      104.08       57.26     21.37 o 
   6  -2  10      255.27      329.75     36.65 o 
   7  -2  10      329.39      334.06     38.19 o 
   8  -2  10      102.49      132.45     30.54 o 
  -7  -1  10     1822.39     1764.22    105.29 o 
  -6  -1  10       38.41       24.13     27.55 o 
  -5  -1  10      347.44      354.10     28.85 o 
  -4  -1  10        1.34       13.88     11.91 o 
  -3  -1  10     5713.20     5911.83    110.58 o 
  -2  -1  10       15.77       21.40     12.07 o 
  -1  -1  10    12306.99    12278.79    156.60 o 
   0  -1  10       93.27      111.25     14.10 o 
   1  -1  10     8144.11     8549.64    117.47 o 
   2  -1  10     1057.51     1116.70     30.10 o 
   3  -1  10      571.75      597.52     31.77 o 
   4  -1  10     1174.74     1152.30     45.75 o 
   5  -1  10     1116.36     1079.84     46.74 o 
   6  -1  10      386.42      360.40     31.90 o 
   7  -1  10     1320.94     1287.51     62.51 o 
   8  -1  10       70.09       68.11     26.21 o 
  -8   0  10      405.69      421.42     33.91 o 
  -7   0  10       16.42      -21.74     31.93 o 
  -6   0  10     5426.30     5361.00    119.28 o 
  -5   0  10        0.99       -7.30     11.86 o 
  -4   0  10    13410.94    13110.24    195.16 o 
  -3   0  10      340.65      349.04     29.22 o 
  -2   0  10     1564.49     1531.62     39.36 o 
  -1   0  10      195.10      203.82     25.71 o 
   0   0  10      264.46      274.44     26.32 o 
   1   0  10      226.12      228.71     19.75 o 
   2   0  10     4372.16     4296.13     70.56 o 
   3   0  10      163.22      180.23     21.25 o 
   4   0  10     6386.40     6169.45    115.88 o 
   5   0  10        1.59      -10.46     14.18 o 
   6   0  10     1255.04     1165.78     48.88 o 
   7   0  10      176.99      168.23     25.59 o 
  -8   1  10        3.02       12.58     22.15 o 
  -7   1  10     3840.26     3916.78    102.23 o 
  -6   1  10      613.28      549.43     37.91 o 
  -5   1  10      950.49     1095.21     57.99 o 
  -4   1  10        8.89       -0.29     12.70 o 
  -3   1  10     2871.95     2916.92     58.98 o 
  -2   1  10      100.27      102.21     14.53 o 
  -1   1  10    19444.46    20219.13    190.00 o 
   0   1  10        2.04       -3.65      7.26 o 
   1   1  10     8982.57     9031.12    118.26 o 
   2   1  10      364.36      367.10     41.01 o 
   3   1  10     1483.04     1448.09     47.99 o 
   4   1  10      527.09      520.08     32.29 o 
   5   1  10      255.21      253.80     26.01 o 
   6   1  10      311.80      293.03     27.66 o 
   7   1  10     1430.67     1409.41    158.75 o 
 -10   2  10      717.04      740.01     55.92 o 
  -9   2  10        5.45       -8.27     24.27 o 
  -8   2  10      372.95      422.72     48.27 o 
  -7   2  10      630.78      623.67     41.60 o 
  -6   2  10     3165.81     3094.31     89.07 o 
  -5   2  10       73.75       61.71     17.87 o 
  -4   2  10     8820.73     8800.20    146.80 o 
  -3   2  10       10.04       13.89     11.14 o 
  -2   2  10     5379.54     5296.95     86.32 o 
  -1   2  10     1241.36     1321.85     29.38 o 
   0   2  10       81.79       23.71     17.76 o 
   1   2  10        6.65       -3.24      9.34 o 
   2   2  10     1198.18     1244.94     36.05 o 
   3   2  10      174.19      190.22     24.53 o 
   4   2  10     4706.31     4633.18    101.07 o 
   5   2  10      158.69      164.45     32.30 o 
   6   2  10     2139.94     2215.14    145.76 o 
   7   2  10      326.30      337.80     65.02 o 
 -10   3  10       71.64       71.85     35.82 o 
  -9   3  10     2779.08     2818.72    125.04 o 
  -8   3  10      352.26      310.32     47.11 o 
  -7   3  10     6976.79     7159.21    159.24 o 
  -6   3  10       54.68       45.22     36.17 o 
  -5   3  10     1631.54     1713.71     61.11 o 
  -4   3  10        5.81        3.61     12.49 o 
  -3   3  10      202.08      203.38     19.48 o 
  -2   3  10      519.50      535.66     23.51 o 
  -1   3  10     7807.44     7895.68     99.72 o 
   0   3  10      264.89      267.36     18.84 o 
   1   3  10     8156.88     8279.64    113.72 o 
   2   3  10        3.71        7.47     10.87 o 
   3   3  10     4366.03     4385.85     96.73 o 
   4   3  10      249.02      244.75     26.70 o 
   5   3  10      361.87      344.31     41.04 o 
   6   3  10      220.89      194.00     37.64 o 
  -9   4  10       36.64       32.27     32.00 o 
  -8   4  10      215.66      271.62     49.02 o 
  -7   4  10      123.22      133.12     28.48 o 
  -6   4  10      740.22      700.63     45.73 o 
  -5   4  10      171.40      195.92     23.97 o 
  -4   4  10     3417.14     3484.71     71.01 o 
  -3   4  10        0.24        1.70     11.48 o 
  -2   4  10    10344.74     9727.71    139.82 o 
  -1   4  10       24.54        5.33      9.89 o 
   0   4  10     1445.89     1392.07     38.37 o 
   1   4  10       97.62       86.99     14.59 o 
   2   4  10     1698.27     1652.79     43.18 o 
   3   4  10      685.07      598.71     31.75 o 
   4   4  10     2073.91     2138.90     81.39 o 
   5   4  10       16.26       -8.92     22.60 o 
   6   4  10     1957.88     1763.19    112.94 o 
  -9   5  10     1480.10     1557.41    103.85 o 
  -8   5  10        6.75       14.49     29.88 o 
  -7   5  10     5303.40     5354.23    137.40 o 
  -6   5  10        6.25      -12.26     18.40 o 
  -5   5  10     1901.31     2092.16     90.74 o 
  -4   5  10      756.15      728.52     33.90 o 
  -3   5  10      755.38      774.98     38.84 o 
  -2   5  10       30.70       40.46     14.20 o 
  -1   5  10     1794.87     1808.63     56.24 o 
   0   5  10       14.00       11.49     11.93 o 
   1   5  10     6884.67     6860.77    101.77 o 
   2   5  10       25.96       45.71     14.04 o 
   3   5  10     4085.37     4028.05    112.50 o 
   4   5  10       96.65      105.87     27.63 o 
   5   5  10      252.17      209.14     49.29 o 
  -9   6  10       18.69      -39.45     33.57 o 
  -8   6  10      485.04      498.09     49.47 o 
  -7   6  10       27.59        0.43     23.79 o 
  -6   6  10      557.98      607.86     39.73 o 
  -5   6  10        0.42        9.51     22.76 o 
  -4   6  10     3866.44     3834.67    121.59 o 
  -3   6  10       13.74       12.46     17.49 o 
  -2   6  10     7240.68     6982.58    114.83 o 
  -1   6  10      148.79      160.18     18.32 o 
   0   6  10     2593.10     2550.77     56.16 o 
   1   6  10      731.29      709.30     37.86 o 
   2   6  10      147.57      131.72     22.99 o 
   3   6  10       17.84       43.67     23.52 o 
   4   6  10      744.52      771.18     75.41 o 
  -8   7  10      152.28      176.09     38.96 o 
  -7   7  10     2080.55     2101.18     72.40 o 
  -6   7  10       79.03       93.93     36.13 o 
  -5   7  10     4060.19     4294.05    120.30 o 
  -4   7  10      226.94      240.67     33.03 o 
  -3   7  10      552.55      640.88     44.10 o 
  -2   7  10       29.94       18.75     15.84 o 
  -1   7  10      309.24      374.42     24.56 o 
   0   7  10      145.25      119.05     17.39 o 
   1   7  10     2654.18     2651.54     71.86 o 
   2   7  10       35.95       48.64     19.71 o 
   3   7  10     2809.70     2857.35    132.43 o 
   4   7  10      394.33      381.56     61.12 o 
  -7   8  10        6.04      -18.84     30.25 o 
  -6   8  10      130.15      156.91     51.07 o 
  -5   8  10       40.19       56.71     27.39 o 
  -4   8  10      908.71      854.09     53.52 o 
  -3   8  10      160.03      164.33     32.44 o 
  -2   8  10     5911.50     5465.59    109.97 o 
  -1   8  10       65.53       52.54     15.50 o 
   0   8  10     2917.68     2644.46     73.54 o 
   1   8  10       90.85       91.29     42.55 o 
   2   8  10      737.46      721.38    115.68 o 
  -6   9  10      107.72      105.59     33.88 o 
  -5   9  10     3533.93     3855.83    118.24 o 
  -4   9  10       51.13       58.40     40.06 o 
  -3   9  10     1973.42     2087.18    127.09 o 
  -2   9  10       12.46       -7.83     17.12 o 
  -1   9  10      272.19      346.73     26.84 o 
   0   9  10       16.39       12.24     23.84 o 
   1   9  10     1436.73     1545.49    112.60 o 
  -4  10  10      465.23      450.68     44.70 o 
  -3  10  10       30.48        1.27     23.26 o 
  -2  10  10     1519.82     1493.58    121.35 o 
  -2 -11  11        1.44       -5.74     41.09 o 
  -1 -11  11     2841.43     2740.85    148.43 o 
   0 -11  11       45.99       41.77     41.77 o 
   1 -11  11      794.59      790.33     82.45 o 
   2 -11  11       78.19       11.62     43.28 o 
   3 -11  11       75.31       45.96     26.08 o 
  -4 -10  11     2398.78     2447.42    144.94 o 
  -3 -10  11      152.34      230.12     62.42 o 
  -2 -10  11      581.99      578.59     78.14 o 
  -1 -10  11      438.37      461.41     58.97 o 
   0 -10  11      412.31      473.28     48.65 o 
   1 -10  11       79.15       72.80     33.53 o 
   2 -10  11     1661.81     1539.02     90.00 o 
   3 -10  11      220.75      197.55     61.19 o 
   4 -10  11     1074.53     1286.33     94.69 o 
  -5  -9  11      181.84      170.65     61.67 o 
  -4  -9  11       31.86       47.65     48.54 o 
  -3  -9  11     1935.28     1960.30    124.98 o 
  -2  -9  11       76.84       89.90     44.58 o 
  -1  -9  11     3307.20     3229.86    106.43 o 
   0  -9  11      126.46       96.33     38.97 o 
   1  -9  11     1601.40     1586.84     51.77 o 
   2  -9  11      183.80      177.90     31.03 o 
   3  -9  11      366.54      376.80     40.65 o 
   4  -9  11       80.74       90.24     43.07 o 
   5  -9  11      253.16      288.99     62.28 o 
  -6  -8  11     2748.39     3127.74    167.43 o 
  -5  -8  11       18.66       40.95     45.12 o 
  -4  -8  11     5649.50     6075.88    221.92 o 
  -3  -8  11       65.31       53.05     37.26 o 
  -2  -8  11     2123.61     2391.42    125.73 o 
  -1  -8  11      242.03      218.98     50.93 o 
   0  -8  11      778.89      761.88     49.73 o 
   1  -8  11      385.32      330.56     29.44 o 
   2  -8  11     1810.67     1963.69     64.32 o 
   3  -8  11       60.12      103.15     27.75 o 
   4  -8  11     1969.14     1978.55    118.62 o 
   5  -8  11      148.06      132.70     50.25 o 
   6  -8  11      559.19      587.07     81.84 o 
  -7  -7  11     2326.67     2374.06    145.55 o 
  -6  -7  11       41.99       54.56     46.63 o 
  -5  -7  11     2327.60     2172.72    129.42 o 
  -4  -7  11        0.71      -45.23     30.15 o 
  -3  -7  11      648.11      473.44     62.97 o 
  -2  -7  11      172.78      123.06     40.27 o 
  -1  -7  11     1493.74     1562.54     93.53 o 
   0  -7  11       86.09       61.98     21.72 o 
   1  -7  11     5168.25     5087.98    108.34 o 
   2  -7  11       74.54       73.29     16.47 o 
   3  -7  11      567.60      589.77     44.41 o 
   4  -7  11      249.29      324.54     58.18 o 
   5  -7  11       66.41       62.01     43.62 o 
   6  -7  11      407.56      375.47     70.76 o 
  -7  -6  11        2.41       -6.77     41.50 o 
  -6  -6  11     1921.75     2012.39    124.22 o 
  -5  -6  11       21.23       11.69     32.54 o 
  -4  -6  11     8114.96     7846.59    245.44 o 
  -3  -6  11      174.64      181.24     44.71 o 
  -2  -6  11     5836.78     5960.20    194.30 o 
  -1  -6  11        5.94       -1.98     13.23 o 
   0  -6  11      660.45      691.28     41.42 o 
   1  -6  11     1211.27     1344.65     49.59 o 
   2  -6  11      354.92      368.75     30.05 o 
   3  -6  11      422.71      427.25     39.30 o 
   4  -6  11     3212.38     3230.02    154.03 o 
   5  -6  11      219.61      241.41     54.97 o 
   6  -6  11     1193.02     1259.76     73.15 o 
   7  -6  11       20.92       26.25     40.61 o 
  -7  -5  11     3139.76     3087.47    154.44 o 
  -6  -5  11        4.78       11.55     34.05 o 
  -5  -5  11     2451.03     2318.20    120.39 o 
  -4  -5  11      442.74      393.45     57.91 o 
  -3  -5  11       84.94      105.83     38.49 o 
  -2  -5  11      207.83      170.72     20.14 o 
  -1  -5  11     4638.81     4600.40    160.78 o 
   0  -5  11      181.43      187.52     22.61 o 
   1  -5  11     6177.83     6050.87    114.47 o 
   2  -5  11      180.31      166.35     27.30 o 
   3  -5  11     2024.11     2108.02     88.40 o 
   4  -5  11      230.52      232.28     36.79 o 
   5  -5  11      282.11      248.63     40.44 o 
   6  -5  11      412.83      327.00     59.07 o 
   7  -5  11      260.64      305.88     60.16 o 
  -7  -4  11        8.54        1.44     35.89 o 
  -6  -4  11      929.78      941.49     83.61 o 
  -5  -4  11       70.85       18.46     35.82 o 
  -4  -4  11    10518.80    11052.48    294.32 o 
  -3  -4  11        3.25        2.66     12.08 o 
  -2  -4  11    14410.87    14184.10    227.11 o 
  -1  -4  11      360.36      414.98     34.53 o 
   0  -4  11     2016.63     2158.59     86.43 o 
   1  -4  11      924.98     1017.94     52.85 o 
   2  -4  11      418.43      448.79     36.03 o 
   3  -4  11      307.17      319.43     30.07 o 
   4  -4  11     1478.31     1584.77     73.64 o 
   5  -4  11      107.94       76.91     38.01 o 
   6  -4  11     2103.06     1904.85    115.20 o 
   7  -4  11      117.95      142.41     45.19 o 
  -7  -3  11     7990.55     7581.81    245.17 o 
  -6  -3  11        5.56      -15.66     31.65 o 
  -5  -3  11     6194.88     5756.47    191.84 o 
  -4  -3  11      230.23      200.22     20.38 o 
  -3  -3  11     1362.28     1267.34     43.69 o 
  -2  -3  11      205.79      225.25     21.88 o 
  -1  -3  11      412.51      402.92     26.95 o 
   0  -3  11      601.54      620.57     31.71 o 
   1  -3  11     6586.50     6258.97    150.07 o 
   2  -3  11        4.64       20.07     15.15 o 
   3  -3  11     4242.27     4405.57    121.37 o 
   4  -3  11       91.07       48.34     34.39 o 
   5  -3  11      818.73      927.20     77.26 o 
   6  -3  11      409.72      457.33     47.96 o 
   7  -3  11       97.91      101.75     29.48 o 
  -7  -2  11       37.92       69.53     41.43 o 
  -6  -2  11      656.07      703.98     71.92 o 
  -5  -2  11       56.33       81.21     18.73 o 
  -4  -2  11     3895.08     3890.60     82.17 o 
  -3  -2  11        4.48       16.66     12.98 o 
  -2  -2  11     8251.63     8243.26    136.04 o 
  -1  -2  11        6.76       -1.04     11.60 o 
   0  -2  11     5289.04     5379.00     91.19 o 
   1  -2  11      309.11      314.38     32.50 o 
   2  -2  11      902.79      999.48     39.92 o 
   3  -2  11      475.86      440.54     45.94 o 
   4  -2  11     1179.95     1053.75     82.04 o 
   5  -2  11      246.38      242.17     32.19 o 
   6  -2  11     2189.93     2363.58     84.70 o 
   7  -2  11      375.61      371.87     41.11 o 
  -7  -1  11     5105.19     4960.51    105.32 o 
  -6  -1  11       13.57       23.24     16.92 o 
  -5  -1  11     6077.60     6008.07    140.08 o 
  -4  -1  11      132.23      119.35     18.34 o 
  -3  -1  11     2312.43     2312.79     74.71 o 
  -2  -1  11       25.98       16.41     13.40 o 
  -1  -1  11       32.93       34.71     13.49 o 
   0  -1  11      174.09      187.82     17.55 o 
   1  -1  11     5801.06     5902.86    105.75 o 
   2  -1  11      301.76      283.10     24.37 o 
   3  -1  11     6319.85     6302.71    133.93 o 
   4  -1  11       37.65       34.31     19.80 o 
   5  -1  11     2313.32     2110.68     76.16 o 
   6  -1  11      392.23      337.44     37.06 o 
   7  -1  11       64.17       76.37     27.23 o 
  -8   0  11     2814.26     2785.22     94.21 o 
  -7   0  11       52.47       38.55     19.13 o 
  -6   0  11      791.15      848.41     96.88 o 
  -5   0  11        0.55       -5.16     24.15 o 
  -4   0  11     1886.41     1932.45     56.13 o 
  -3   0  11       50.31       41.50     14.93 o 
  -2   0  11     8007.71     8243.77    147.09 o 
  -1   0  11       33.96       52.02     12.69 o 
   0   0  11    15558.37    13617.35    345.12 o 
   1   0  11       86.96      111.55     18.62 o 
   2   0  11     2011.41     2098.24     47.98 o 
   3   0  11      525.05      534.48     32.40 o 
   4   0  11      652.77      651.82     40.61 o 
   5   0  11      380.14      327.62     30.22 o 
   6   0  11      898.63      838.09     53.38 o 
   7   0  11       57.71       62.30     24.61 o 
  -8   1  11       81.08       51.14     27.62 o 
  -7   1  11     2493.08     2314.86     77.51 o 
  -6   1  11        0.06        3.44     30.22 o 
  -5   1  11     8813.75     8531.46    341.12 o 
  -4   1  11        0.18        4.21     13.50 o 
  -3   1  11     6515.93     6394.11    116.83 o 
  -2   1  11      196.88      217.29     19.27 o 
  -1   1  11      160.79      176.55     17.66 o 
   0   1  11        5.46      -18.05     16.23 o 
   1   1  11     1059.78     1100.84     34.12 o 
   2   1  11      157.95      162.95     17.67 o 
   3   1  11     5509.42     5827.73    136.16 o 
   4   1  11       28.43       22.15     17.47 o 
   5   1  11     1554.97     1638.43     58.07 o 
   6   1  11       99.39      107.40     22.50 o 
   7   1  11      316.86      478.16     72.61 o 
  -9   2  11       10.01       20.92     27.96 o 
  -8   2  11     5530.48     5409.16    181.79 o 
  -7   2  11      100.37      109.05     25.92 o 
  -6   2  11     1307.81     1304.73     63.51 o 
  -5   2  11        1.29        9.49     17.62 o 
  -4   2  11       77.15       60.71     16.84 o 
  -3   2  11       24.08       15.88     12.15 o 
  -2   2  11     4994.05     5178.84     87.65 o 
  -1   2  11        3.63       34.52     10.56 o 
   0   2  11    14745.88    15165.89    195.22 o 
   1   2  11       48.20       35.17     12.22 o 
   2   2  11     2892.43     2887.91     58.53 o 
   3   2  11       70.58       64.15     22.23 o 
   4   2  11      271.57      219.35     25.22 o 
   5   2  11      446.25      518.76     33.54 o 
   6   2  11      527.81      589.07     54.02 o 
  -9   3  11      211.25      329.80     50.25 o 
  -8   3  11       96.64       58.83     25.82 o 
  -7   3  11      495.28      544.22     44.52 o 
  -6   3  11      309.96      320.21     35.27 o 
  -5   3  11     8031.61     8013.11    169.22 o 
  -4   3  11        1.22        6.84     13.21 o 
  -3   3  11     3131.95     3122.18     66.08 o 
  -2   3  11      616.55      595.89     28.94 o 
  -1   3  11     1410.82     1406.03     38.90 o 
   0   3  11      465.54      473.75     24.16 o 
   1   3  11      699.64      649.48     28.58 o 
   2   3  11       83.05       79.18     16.23 o 
   3   3  11     2014.40     1948.26     57.47 o 
   4   3  11       70.38       56.55     18.26 o 
   5   3  11     2571.94     2531.29     95.30 o 
   6   3  11      188.82      221.24     51.62 o 
  -9   4  11       92.37       51.21     36.78 o 
  -8   4  11     3999.75     4333.22    124.17 o 
  -7   4  11        6.00        6.93     22.84 o 
  -6   4  11     3461.72     3498.53    104.60 o 
  -5   4  11       22.63       48.55     19.35 o 
  -4   4  11     1498.80     1655.11     49.61 o 
  -3   4  11      149.37      153.36     23.18 o 
  -2   4  11     2010.64     2159.08     63.31 o 
  -1   4  11      266.37      258.89     20.42 o 
   0   4  11     5130.15     5348.89     86.37 o 
   1   4  11        6.27        4.44     13.17 o 
   2   4  11     4891.08     4838.99     83.08 o 
   3   4  11       54.31       41.70     16.88 o 
   4   4  11      806.16      714.10     51.09 o 
   5   4  11      198.15      258.02     54.49 o 
  -9   5  11      800.77      864.30     83.48 o 
  -8   5  11       27.03       34.86     27.11 o 
  -7   5  11      427.29      430.99     55.51 o 
  -6   5  11        1.99      -10.82     21.04 o 
  -5   5  11     3166.20     3219.53     81.00 o 
  -4   5  11      163.65      178.17     30.35 o 
  -3   5  11     6376.02     6271.92    125.05 o 
  -2   5  11       23.83       26.07     16.84 o 
  -1   5  11     3145.58     2980.22     61.66 o 
   0   5  11       47.96       21.26     13.53 o 
   1   5  11       93.13       84.22     16.10 o 
   2   5  11       70.82       49.43     14.96 o 
   3   5  11     1331.91     1254.21     63.76 o 
   4   5  11       45.04       44.09     25.84 o 
   5   5  11     2277.19     2532.19    130.38 o 
  -8   6  11     2120.52     2201.72     91.45 o 
  -7   6  11        0.39      -35.40     23.60 o 
  -6   6  11     3626.93     3709.31    119.87 o 
  -5   6  11        0.51       41.72     30.05 o 
  -4   6  11     1108.95     1143.74     59.53 o 
  -3   6  11       30.34       35.88     21.27 o 
  -2   6  11       61.20      103.01     65.97 o 
  -1   6  11      330.57      297.24     29.57 o 
   0   6  11     4633.64     4626.59     82.50 o 
   1   6  11       99.51      102.33     17.55 o 
   2   6  11     3476.41     3468.90     84.19 o 
   3   6  11       23.97       34.82     24.21 o 
   4   6  11      711.08      812.41     80.67 o 
  -8   7  11        3.85      -14.27     31.14 o 
  -7   7  11      100.38      157.48     30.64 o 
  -6   7  11      117.33      191.86     37.24 o 
  -5   7  11      862.76      882.27     57.60 o 
  -4   7  11      131.75      138.43     68.09 o 
  -3   7  11     4120.12     3955.58    143.91 o 
  -2   7  11       12.50       25.18     21.47 o 
  -1   7  11     5649.63     5421.17     93.22 o 
   0   7  11      367.61      333.99     24.47 o 
   1   7  11      632.78      621.65     39.13 o 
   2   7  11      116.66      105.41     28.85 o 
   3   7  11      302.37      294.73     56.95 o 
  -7   8  11        0.65      -30.86     27.15 o 
  -6   8  11     2692.15     2515.65    134.62 o 
  -5   8  11       20.03      -12.57     22.61 o 
  -4   8  11     1172.95     1129.16     61.50 o 
  -3   8  11      129.37      136.79     29.37 o 
  -2   8  11      764.47      728.99     47.59 o 
  -1   8  11        5.74       -1.26     14.63 o 
   0   8  11      998.23     1065.60     37.22 o 
   1   8  11       30.11       -7.81     25.10 o 
  -5   9  11      118.53      128.77     34.34 o 
  -4   9  11       83.66      100.30     29.27 o 
  -3   9  11     2675.73     2660.90     91.61 o 
  -2   9  11        0.60       15.21     35.48 o 
  -1   9  11     2227.61     2157.91    146.44 o 
  -3 -10  12        0.57        2.60     43.48 o 
  -2 -10  12     3099.06     2930.50    152.60 o 
  -1 -10  12      327.77      289.67     61.74 o 
   0 -10  12     2094.38     1945.46    121.35 o 
   1 -10  12       34.99       82.92     31.02 o 
   2 -10  12      150.06      214.55     28.63 o 
   3 -10  12      237.21      260.50     38.39 o 
  -4  -9  12      157.93      150.07     56.40 o 
  -3  -9  12     1757.84     1652.17    116.36 o 
  -2  -9  12      379.03      486.78     72.26 o 
  -1  -9  12      665.19      698.92     79.78 o 
   0  -9  12      755.56      704.66     76.84 o 
   1  -9  12      286.26      296.17     35.32 o 
   2  -9  12      193.78      213.00     28.53 o 
   3  -9  12     1791.31     1937.91    120.77 o 
   4  -9  12       17.18       22.49     38.70 o 
  -5  -8  12      128.93       61.05     51.41 o 
  -4  -8  12     1265.72     1341.09    109.11 o 
  -3  -8  12      123.36      214.67     57.70 o 
  -2  -8  12     3456.94     3731.22    160.59 o 
  -1  -8  12        5.68       41.70     36.17 o 
   0  -8  12     2857.33     2744.20    100.57 o 
   1  -8  12       44.88       38.00     23.10 o 
   2  -8  12      831.77      889.35     53.43 o 
   3  -8  12      289.43      304.02     41.98 o 
   4  -8  12       84.97       93.66     44.17 o 
   5  -8  12      246.70      267.59     59.75 o 
  -6  -7  12       47.46       48.68     49.84 o 
  -5  -7  12     5307.44     5962.46    224.79 o 
  -4  -7  12      126.11      116.70     45.60 o 
  -3  -7  12     3541.09     3743.94    158.95 o 
  -2  -7  12       37.80       38.42     31.72 o 
  -1  -7  12      902.03      941.98     39.27 o 
   0  -7  12      469.35      551.92     40.21 o 
   1  -7  12      417.90      417.46     70.90 o 
   2  -7  12      264.16      289.41     35.79 o 
   3  -7  12     2237.91     2415.01    129.15 o 
   4  -7  12      308.55      334.11     60.23 o 
   5  -7  12      962.02     1038.91     95.51 o 
   6  -7  12       80.62      123.40     57.84 o 
  -7  -6  12        6.19       36.37     47.04 o 
  -6  -6  12     2235.61     2109.61    130.38 o 
  -5  -6  12       13.10       12.10     36.44 o 
  -4  -6  12      298.22      342.93     60.85 o 
  -3  -6  12        2.83      -31.79     28.85 o 
  -2  -6  12     3006.10     2800.60    127.51 o 
  -1  -6  12        8.25        2.21     18.27 o 
   0  -6  12     6268.92     6207.37    119.93 o 
   1  -6  12      560.09      535.82     35.65 o 
   2  -6  12     2165.51     2120.11     77.95 o 
   3  -6  12      441.06      426.19     40.31 o 
   4  -6  12      107.29      200.11     54.69 o 
   5  -6  12      399.91      523.63     75.61 o 
   6  -6  12      180.89      175.29     55.17 o 
  -7  -5  12      540.37      642.93     84.37 o 
  -6  -5  12      418.78      331.10     64.06 o 
  -5  -5  12     5110.47     5193.53    194.30 o 
  -4  -5  12        0.82      -35.69     27.42 o 
  -3  -5  12     9066.19     8696.26    250.29 o 
  -2  -5  12      131.94      167.23     25.07 o 
  -1  -5  12     2364.32     2414.16     67.37 o 
   0  -5  12      589.27      641.99     35.98 o 
   1  -5  12      305.39      355.96     30.24 o 
   2  -5  12     1033.60     1129.09    117.04 o 
   3  -5  12     1256.90     1347.45     97.49 o 
   4  -5  12      330.93      365.08     64.61 o 
   5  -5  12     1576.71     1662.84     82.08 o 
   6  -5  12        9.41        5.74     34.94 o 
  -7  -4  12       17.33       52.64     43.69 o 
  -6  -4  12     5292.21     4915.00    184.39 o 
  -5  -4  12      119.25      105.01     39.11 o 
  -4  -4  12      836.54      868.47     76.23 o 
  -3  -4  12      285.73      293.58     30.21 o 
  -2  -4  12     1948.32     1781.16     54.81 o 
  -1  -4  12      306.84      306.57     25.95 o 
   0  -4  12     4770.55     4474.20     93.69 o 
   1  -4  12       11.08       14.34     19.49 o 
   2  -4  12     5580.90     5743.07    132.74 o 
   3  -4  12      141.70      133.12     30.88 o 
   4  -4  12      546.18      624.04     51.07 o 
   5  -4  12      318.23      333.29     58.73 o 
   6  -4  12      135.15      179.53     51.21 o 
   7  -4  12      198.77      215.70     54.56 o 
  -7  -3  12     1205.98     1212.91     99.41 o 
  -6  -3  12      203.54      155.26     46.83 o 
  -5  -3  12     2557.39     2376.25    121.49 o 
  -4  -3  12       22.73       38.32     19.43 o 
  -3  -3  12     9268.08     9283.57    153.89 o 
  -2  -3  12      125.21      110.69     18.95 o 
  -1  -3  12     3555.53     3640.07     81.20 o 
   0  -3  12      122.04      136.84     20.33 o 
   1  -3  12      570.54      600.03     41.05 o 
   2  -3  12      801.05      891.74     40.99 o 
   3  -3  12      248.74      345.12     46.69 o 
   4  -3  12      297.77      287.83     53.60 o 
   5  -3  12     1602.91     1798.95    111.99 o 
   6  -3  12        8.65       29.88     36.58 o 
   7  -3  12      605.00      698.30     73.70 o 
  -7  -2  12       27.36       50.80     41.57 o 
  -6  -2  12     8159.08     7882.71    151.14 o 
  -5  -2  12      128.62      152.49     36.71 o 
  -4  -2  12     3676.61     3515.99     92.29 o 
  -3  -2  12      122.31      107.29     18.88 o 
  -2  -2  12      183.61      165.25     21.62 o 
  -1  -2  12      286.35      297.42     25.00 o 
   0  -2  12     3678.40     3592.37     79.67 o 
   1  -2  12      350.84      381.70     28.12 o 
   2  -2  12     8394.03     8647.29    144.68 o 
   3  -2  12       80.17      121.28     40.41 o 
   4  -2  12     2010.66     2035.43    115.75 o 
   5  -2  12      213.56      219.32     47.45 o 
   6  -2  12      141.87       96.06     39.93 o 
   7  -2  12      632.91      664.19     68.37 o 
  -7  -1  12      669.20      613.40     36.86 o 
  -6  -1  12       28.18       37.23     25.40 o 
  -5  -1  12     1188.57     1057.87     50.14 o 
  -4  -1  12      618.91      581.39     46.77 o 
  -3  -1  12     5734.85     6043.94    114.41 o 
  -2  -1  12        3.57        4.48     13.75 o 
  -1  -1  12     6756.89     7120.80    125.93 o 
   0  -1  12     1004.38     1019.34     41.07 o 
   1  -1  12      800.82      954.09     40.51 o 
   2  -1  12      656.17      776.38     44.77 o 
   3  -1  12      188.76      133.59     40.82 o 
   4  -1  12      470.21      547.90     63.10 o 
   5  -1  12     1077.95      996.25     80.67 o 
   6  -1  12      209.55      291.53     36.83 o 
  -8   0  12     1934.99     1955.51     81.02 o 
  -7   0  12      130.48       82.73     22.98 o 
  -6   0  12     7763.50     7526.36    235.46 o 
  -5   0  12        2.01       27.36     19.53 o 
  -4   0  12     4973.01     4970.88    102.54 o 
  -3   0  12       24.19       14.88     15.04 o 
  -2   0  12     1999.27     1966.54     57.89 o 
  -1   0  12      309.75      315.18     26.28 o 
   0   0  12     2703.55     2473.53     80.28 o 
   1   0  12       95.01       92.00     20.88 o 
   2   0  12     5981.10     6015.56    255.04 o 
   3   0  12      381.11      395.30     54.22 o 
   4   0  12     3096.31     3183.75    145.45 o 
   5   0  12      179.95      250.19     33.57 o 
   6   0  12      208.79      249.36     60.57 o 
  -9   1  12     2894.48     3056.77    112.05 o 
  -8   1  12       12.57       10.36     21.59 o 
  -7   1  12     1542.06     1568.61    117.69 o 
  -6   1  12       16.40       18.06     19.96 o 
  -5   1  12       12.30        0.99     27.18 o 
  -4   1  12       58.38       42.83     16.67 o 
  -3   1  12     5274.40     5263.34    175.40 o 
  -2   1  12       11.59       10.11     12.07 o 
  -1   1  12    14850.57    15432.83    197.68 o 
   0   1  12     1282.62     1343.35     46.58 o 
   1   1  12     2096.36     2258.26     98.21 o 
   2   1  12      377.70      373.89     48.37 o 
   3   1  12      452.08      518.62     34.39 o 
   4   1  12      707.96      760.48     41.12 o 
   5   1  12      192.55      252.89     29.85 o 
   6   1  12      246.69      254.91     32.59 o 
  -9   2  12       74.59       57.84     33.09 o 
  -8   2  12      644.77      736.77     50.78 o 
  -7   2  12     1506.17     1494.06     83.41 o 
  -6   2  12     5058.62     5144.12    156.87 o 
  -5   2  12       12.13       -0.07     18.16 o 
  -4   2  12    10672.35    10578.74    176.40 o 
  -3   2  12      115.98      112.62     17.90 o 
  -2   2  12     4177.96     4226.33     92.95 o 
  -1   2  12      373.38      391.01     32.93 o 
   0   2  12      195.21      207.93     28.61 o 
   1   2  12      373.94      347.21     28.53 o 
   2   2  12     2458.77     2501.00     56.76 o 
   3   2  12      127.60      154.13     23.44 o 
   4   2  12     2067.26     2171.85    107.77 o 
   5   2  12       10.14       11.95     18.23 o 
   6   2  12      813.59      728.11     80.19 o 
  -9   3  12     2633.25     2745.09    129.69 o 
  -8   3  12       40.62       20.22     25.23 o 
  -7   3  12     2467.24     2481.21     89.27 o 
  -6   3  12        3.11        1.05     20.79 o 
  -5   3  12      564.66      651.49     45.85 o 
  -4   3  12        0.99       -4.85     21.34 o 
  -3   3  12     1991.22     2062.50     59.39 o 
  -2   3  12     1339.26     1340.23     64.74 o 
  -1   3  12     6441.90     6593.45    143.77 o 
   0   3  12      121.93      138.60     39.74 o 
   1   3  12     5347.79     5635.98     91.65 o 
   2   3  12      177.29      154.08     19.87 o 
   3   3  12      921.77      948.78     45.37 o 
   4   3  12      622.79      571.92     35.34 o 
   5   3  12      261.89      400.97     63.31 o 
  -9   4  12      112.28       88.74     41.36 o 
  -8   4  12      153.69      176.98     35.92 o 
  -7   4  12      155.30      175.18     33.71 o 
  -6   4  12     2974.58     3020.10    158.20 o 
  -5   4  12        0.10       -7.54     19.96 o 
  -4   4  12     5381.83     5568.68    112.18 o 
  -3   4  12       41.55       46.08     19.27 o 
  -2   4  12     3799.95     3639.32    102.10 o 
  -1   4  12      112.19      110.92     20.07 o 
   0   4  12      368.77      339.56     30.59 o 
   1   4  12        4.76       -1.63     12.64 o 
   2   4  12     1292.99     1219.00     40.47 o 
   3   4  12       39.69       40.01     17.67 o 
   4   4  12     2564.48     2520.55     95.13 o 
  -8   5  12       73.15       46.15     28.95 o 
  -7   5  12     3264.51     3444.94    112.76 o 
  -6   5  12       47.13       49.27     27.71 o 
  -5   5  12     1242.46     1298.92     53.04 o 
  -4   5  12       27.25       38.23     23.86 o 
  -3   5  12      802.10      776.02     49.89 o 
  -2   5  12       95.98      121.41     27.56 o 
  -1   5  12     3859.99     3917.30    108.90 o 
   0   5  12       44.31       61.54     16.06 o 
   1   5  12     6525.09     6780.14    106.83 o 
   2   5  12      948.58      842.01     34.69 o 
   3   5  12     1415.84     1506.78     72.36 o 
   4   5  12      260.62      264.17     54.63 o 
  -8   6  12      154.59      115.30     66.11 o 
  -7   6  12       44.08       39.99     29.67 o 
  -6   6  12      474.68      482.53     39.23 o 
  -5   6  12      103.86      112.51     31.72 o 
  -4   6  12     5631.43     5665.97    143.19 o 
  -3   6  12        4.73        3.08     21.98 o 
  -2   6  12     3782.01     3632.81    105.18 o 
  -1   6  12       38.72       -0.38     15.62 o 
   0   6  12      727.75      645.76     32.09 o 
   1   6  12      246.30      226.03     22.91 o 
   2   6  12      346.91      393.78     43.28 o 
   3   6  12      118.91      151.57     46.63 o 
  -7   7  12     1953.41     1976.40     91.50 o 
  -6   7  12        1.38       20.38     27.99 o 
  -5   7  12     1989.78     2132.40     87.73 o 
  -4   7  12      117.79      136.18     32.63 o 
  -3   7  12       98.17      104.47     27.91 o 
  -2   7  12        9.82       -0.52     20.91 o 
  -1   7  12     1565.93     1668.23     55.22 o 
   0   7  12       36.93       19.29     20.56 o 
   1   7  12     2820.50     3013.38     82.09 o 
   2   7  12       89.00      138.31     46.28 o 
  -5   8  12      101.65      112.01     33.92 o 
  -4   8  12     1397.14     1386.22     70.45 o 
  -3   8  12        8.34       -9.75     22.90 o 
  -2   8  12     4243.46     3866.04    109.86 o 
  -1   8  12      111.44      104.32     28.80 o 
   0   8  12     1205.15     1243.29     64.16 o 
  -1 -10  13      156.57      136.39     51.14 o 
   0 -10  13      709.13      954.75     92.91 o 
   1 -10  13       35.65       20.99     39.58 o 
   2 -10  13      733.77      962.74     56.87 o 
  -3  -9  13     1453.89     1423.48    110.55 o 
  -2  -9  13       31.75        8.14     37.47 o 
  -1  -9  13     2732.96     2808.40    145.08 o 
   0  -9  13        6.72       41.36     36.99 o 
   1  -9  13     1712.76     1526.14     65.86 o 
   2  -9  13      524.54      566.06     47.36 o 
   3  -9  13      151.41      176.41     35.98 o 
  -5  -8  13        2.81       28.10     47.58 o 
  -4  -8  13     2986.87     3153.38    162.17 o 
  -3  -8  13       58.12       79.10     43.82 o 
  -2  -8  13      317.45      361.46     62.01 o 
  -1  -8  13       82.51      105.90     46.28 o 
   0  -8  13      316.02      292.05     31.88 o 
   1  -8  13      341.63      406.99     40.66 o 
   2  -8  13     1190.73     1350.57     70.86 o 
   3  -8  13        2.14        0.89     35.00 o 
   4  -8  13     1198.09     1058.67     95.58 o 
  -6  -7  13       11.68       65.15     46.15 o 
  -5  -7  13     1203.89     1244.08    104.67 o 
  -4  -7  13        1.33      -37.06     35.82 o 
  -3  -7  13     1106.15     1127.45     93.46 o 
  -2  -7  13        8.80       20.31     35.89 o 
  -1  -7  13     5037.52     4958.22    179.33 o 
   0  -7  13      131.30      127.31     32.68 o 
   1  -7  13     1441.06     1559.26     67.70 o 
   2  -7  13      155.79       90.27     28.83 o 
   3  -7  13      310.46      256.51     54.90 o 
   4  -7  13      347.01      320.71     62.69 o 
   5  -7  13      271.67      256.31     63.31 o 
  -6  -6  13     2724.19     2428.41    144.94 o 
  -5  -6  13        0.20      -12.92     39.58 o 
  -4  -6  13     5002.39     4600.24    181.93 o 
  -3  -6  13      298.67      176.11     47.65 o 
  -2  -6  13      744.58      686.46     37.36 o 
  -1  -6  13      108.05      142.23     27.54 o 
   0  -6  13       50.37       59.01     23.22 o 
   1  -6  13      373.49      336.53     63.51 o 
   2  -6  13     1164.64     1280.12     63.38 o 
   3  -6  13      132.52      105.70     45.94 o 
   4  -6  13     1809.19     1880.85    121.76 o 
   5  -6  13      126.49      121.49     55.65 o 
  -7  -5  13     2251.85     2218.73    140.29 o 
  -6  -5  13        0.02       -7.66     37.40 o 
  -5  -5  13      529.52      570.73     72.20 o 
  -4  -5  13       69.57       21.88     32.75 o 
  -3  -5  13      433.44      377.35     53.36 o 
  -2  -5  13      127.95      132.81     31.07 o 
  -1  -5  13     4174.49     4164.92    137.62 o 
   0  -5  13      262.85      240.65     41.38 o 
   1  -5  13     4483.35     4240.24    113.72 o 
   2  -5  13       37.46       37.86     23.42 o 
   3  -5  13      835.59      925.63     88.60 o 
   4  -5  13      370.58      426.41     71.44 o 
   5  -5  13       58.00       21.19     38.83 o 
   6  -5  13      296.77      233.20     57.02 o 
  -7  -4  13       20.95       82.18     49.70 o 
  -6  -4  13     2117.62     2306.10    128.19 o 
  -5  -4  13      119.32       72.54     41.50 o 
  -4  -4  13     6047.91     6041.95    179.98 o 
  -3  -4  13        3.07      -21.25     31.14 o 
  -2  -4  13     5289.61     5132.00    124.43 o 
  -1  -4  13      510.18      502.69     33.43 o 
   0  -4  13      902.85      976.74     44.11 o 
   1  -4  13      626.35      583.61     50.11 o 
   2  -4  13      712.43      789.53     49.47 o 
   3  -4  13      228.32      303.41     58.25 o 
   4  -4  13     1138.62     1306.55     73.62 o 
   5  -4  13      108.76       74.11     42.66 o 
   6  -4  13      838.52      859.24     85.53 o 
  -7  -3  13     5482.37     5316.38    209.75 o 
  -6  -3  13        2.72       20.31     38.56 o 
  -5  -3  13     1401.60     1343.83     51.26 o 
  -4  -3  13        0.46        9.22     18.05 o 
  -3  -3  13     1273.13     1175.33     55.10 o 
  -2  -3  13     1312.82     1290.66     58.79 o 
  -1  -3  13     1941.33     1867.36     58.09 o 
   0  -3  13      116.23      125.67     54.63 o 
   1  -3  13     5422.02     5149.86    125.63 o 
   2  -3  13      207.62      194.77     25.38 o 
   3  -3  13     1019.25     1074.72     62.26 o 
   4  -3  13      236.19      164.70     49.63 o 
   5  -3  13      196.68      122.99     47.31 o 
   6  -3  13      302.22      315.38     59.14 o 
  -8  -2  13     1054.74      837.43     93.05 o 
  -7  -2  13        5.91       26.73     41.50 o 
  -6  -2  13      826.26      826.82     42.61 o 
  -5  -2  13      324.00      278.12     30.50 o 
  -4  -2  13     6035.72     5796.29    322.32 o 
  -3  -2  13      121.41      119.14     24.16 o 
  -2  -2  13     6164.83     6256.01    119.17 o 
  -1  -2  13       57.33       73.59     19.23 o 
   0  -2  13     1985.57     1947.87    101.87 o 
   1  -2  13      663.76      645.58     36.35 o 
   2  -2  13       71.80       84.45     21.10 o 
   3  -2  13      326.41      348.54     56.54 o 
   4  -2  13     1075.88     1388.27     99.68 o 
   5  -2  13      129.01      170.44     48.40 o 
   6  -2  13     1037.67     1000.76     85.80 o 
  -8  -1  13       39.92       22.49     43.82 o 
  -7  -1  13     3789.87     3581.57    229.68 o 
  -6  -1  13        0.13       13.34     18.61 o 
  -5  -1  13     4318.67     4150.13    132.39 o 
  -4  -1  13      133.95      117.43     24.91 o 
  -3  -1  13      589.92      504.35     33.12 o 
  -2  -1  13      130.07      121.94     20.92 o 
  -1  -1  13      541.54      550.87     33.57 o 
   0  -1  13      307.55      299.79     26.98 o 
   1  -1  13     9260.64     9270.68    154.09 o 
   2  -1  13      360.71      383.04     40.44 o 
   3  -1  13     3223.50     3223.32    147.06 o 
   4  -1  13      207.60      209.34     50.04 o 
   5  -1  13      375.34      380.74     57.98 o 
   6  -1  13      533.36      630.01     67.62 o 
  -8   0  13     1058.42     1113.30    134.72 o 
  -7   0  13       14.25        1.23     20.48 o 
  -6   0  13      319.20      372.92     36.00 o 
  -5   0  13        1.17      -35.89     30.70 o 
  -4   0  13     2848.24     3062.18    134.48 o 
  -3   0  13       15.73       37.54     21.81 o 
  -2   0  13    11378.42    11896.03    232.01 o 
  -1   0  13      106.60       85.17     18.80 o 
   0   0  13     4986.71     5157.59    102.49 o 
   1   0  13      210.73      217.26     31.65 o 
   2   0  13       14.11       26.09     30.77 o 
   3   0  13      456.92      490.54     60.57 o 
   4   0  13      705.06      749.44     74.11 o 
   5   0  13      449.31      518.64     61.94 o 
  -9   1  13      330.77      357.70     44.44 o 
  -8   1  13      111.23      127.30     51.75 o 
  -7   1  13     4679.17     4526.88    121.02 o 
  -6   1  13       73.24       62.99     24.11 o 
  -5   1  13     6165.93     5930.73    172.83 o 
  -4   1  13      314.85      277.96     31.93 o 
  -3   1  13     1191.89     1165.70     51.54 o 
  -2   1  13      158.02      144.24     19.06 o 
  -1   1  13     2239.01     2333.15     64.64 o 
   0   1  13       43.16       38.14     20.56 o 
   1   1  13     3047.76     3075.71     90.64 o 
   2   1  13      127.39      135.35     26.59 o 
   3   1  13     3170.08     3246.77    144.26 o 
   4   1  13      337.11      304.51     50.46 o 
   5   1  13      708.57      727.14     49.45 o 
  -8   2  13     2534.54     2497.99     90.23 o 
  -7   2  13       31.24       29.53     24.11 o 
  -6   2  13      147.96      168.59     30.75 o 
  -5   2  13        0.08       -8.49     33.06 o 
  -4   2  13     1171.99     1299.31     61.04 o 
  -3   2  13        1.66      -17.64     12.93 o 
  -2   2  13     3737.43     3944.18     92.38 o 
  -1   2  13       17.03       13.63     20.95 o 
   0   2  13     4968.99     5317.89    127.87 o 
   1   2  13       49.60       84.37     30.59 o 
   2   2  13     1148.12     1272.87     58.80 o 
   3   2  13      609.32      593.25     42.93 o 
   4   2  13      112.15      108.90     27.94 o 
   5   2  13      286.26      340.22     83.10 o 
  -8   3  13      120.85      112.01     31.19 o 
  -7   3  13     1386.64     1427.82     73.63 o 
  -6   3  13       40.44       23.41     23.20 o 
  -5   3  13     5908.78     5947.96    145.72 o 
  -4   3  13        1.06        6.81     20.85 o 
  -3   3  13     3018.50     3001.15     77.79 o 
  -2   3  13        6.15       28.76     22.03 o 
  -1   3  13     1382.41     1259.25     72.54 o 
   0   3  13      461.49      448.61     50.39 o 
   1   3  13      904.28      969.86     51.95 o 
   2   3  13      210.50      241.52     25.79 o 
   3   3  13     3262.76     3299.42     83.37 o 
   4   3  13      240.06      251.19     28.72 o 
  -8   4  13     2184.08     2351.73    212.73 o 
  -7   4  13       34.09        0.65     26.89 o 
  -6   4  13     1292.39     1371.76     69.62 o 
  -5   4  13        0.11        4.76     22.93 o 
  -4   4  13      335.67      380.93     38.74 o 
  -3   4  13        2.14      -10.13     31.21 o 
  -2   4  13     3281.79     3416.06    100.82 o 
  -1   4  13        4.85       -4.08     34.29 o 
   0   4  13     5931.23     6120.90    182.07 o 
   1   4  13      267.83      226.06     25.76 o 
   2   4  13      923.95      977.28     45.12 o 
   3   4  13      198.89      164.33     25.33 o 
   4   4  13      365.49      335.00     57.57 o 
  -7   5  13      398.66      381.57     46.35 o 
  -6   5  13       63.92      116.28     33.94 o 
  -5   5  13     4646.21     4918.67    111.14 o 
  -4   5  13       25.54       25.12     25.56 o 
  -3   5  13     5609.23     5653.82    187.26 o 
  -2   5  13      400.11      380.05     61.05 o 
  -1   5  13      825.23      759.03     38.74 o 
   0   5  13       78.52       65.04     20.11 o 
   1   5  13      156.04      146.42     21.54 o 
   2   5  13       55.85       63.88     20.70 o 
   3   5  13     1752.98     1778.78    107.13 o 
  -7   6  13        2.92       18.15     30.70 o 
  -6   6  13     1241.71     1322.70     85.95 o 
  -5   6  13       40.87       34.95     27.47 o 
  -4   6  13      573.24      633.28     51.33 o 
  -3   6  13        1.26       15.87     24.10 o 
  -2   6  13      762.84      816.32     98.83 o 
  -1   6  13       86.20       56.89     21.23 o 
   0   6  13     3065.62     3167.01     77.31 o 
   1   6  13      103.06      133.60     24.92 o 
   2   6  13     1926.45     2128.69    116.16 o 
  -6   7  13       89.08      111.47     36.52 o 
  -5   7  13     1909.22     1943.77    114.55 o 
  -4   7  13        1.53      -37.23     24.82 o 
  -3   7  13     4056.35     3858.60    115.20 o 
  -2   7  13      111.03      140.78     36.64 o 
  -1   7  13     1850.25     1774.28     59.90 o 
   0   7  13      197.31      244.27     28.15 o 
  -3   8  13       11.58       15.84     24.74 o 
  -2  -9  14      342.64      382.93     70.08 o 
  -1  -9  14      339.49      240.45     60.78 o 
   0  -9  14      125.30      122.31     50.80 o 
   1  -9  14      909.71     1094.08     76.37 o 
   2  -9  14       33.60       52.44     29.92 o 
  -4  -8  14     1155.60     1241.00    108.98 o 
  -3  -8  14        3.53      -18.19     38.63 o 
  -2  -8  14     2364.48     2328.87    132.02 o 
  -1  -8  14      148.26      160.73     51.55 o 
   0  -8  14      989.48      977.53    104.43 o 
   1  -8  14      158.21      172.83     33.21 o 
   2  -8  14      112.37      140.86     34.18 o 
   3  -8  14       40.42       -5.20     35.48 o 
  -5  -7  14     3713.43     3235.69    163.94 o 
  -4  -7  14      125.42       67.96     44.78 o 
  -3  -7  14      683.32      730.23     81.08 o 
  -2  -7  14      273.27      255.42     57.91 o 
  -1  -7  14      124.97      118.58     27.35 o 
   0  -7  14       65.94       53.36     26.21 o 
   1  -7  14      771.52      781.10     52.39 o 
   2  -7  14       43.31       72.22     30.80 o 
   3  -7  14     1535.74     1569.03    109.59 o 
   4  -7  14       33.27       42.46     45.05 o 
  -6  -6  14      830.82     1021.14    103.58 o 
  -5  -6  14       57.93      -27.42     37.33 o 
  -4  -6  14      158.30      202.78     55.92 o 
  -3  -6  14       16.73       81.43     41.77 o 
  -2  -6  14     2719.42     2643.87     80.26 o 
  -1  -6  14        1.43       -0.24     20.34 o 
   0  -6  14     2510.42     2435.41    113.01 o 
   1  -6  14      137.97      128.62     30.37 o 
   2  -6  14      718.98      695.48     51.28 o 
   3  -6  14      490.00      558.97     74.25 o 
   4  -6  14       62.42       79.03     50.46 o 
  -6  -5  14       16.03       59.00     47.65 o 
  -5  -5  14     3042.21     2855.77    145.62 o 
  -4  -5  14      143.51      134.55     46.22 o 
  -3  -5  14     3136.51     3056.51    113.32 o 
  -2  -5  14       78.65       64.99     24.11 o 
  -1  -5  14      750.26      764.74     49.23 o 
   0  -5  14      380.50      404.75     39.67 o 
   1  -5  14      725.13      775.80     51.47 o 
   2  -5  14      318.56      324.93     46.05 o 
   3  -5  14     1467.74     1624.48    115.20 o 
   4  -5  14        6.88       56.88     48.06 o 
   5  -5  14      980.15     1198.89    105.08 o 
  -7  -4  14       23.72       90.52     49.57 o 
  -6  -4  14     1529.09     1509.76    110.34 o 
  -5  -4  14       49.96       72.88     44.17 o 
  -4  -4  14      129.95      129.93     24.81 o 
  -3  -4  14      116.26      112.90     25.52 o 
  -2  -4  14     1541.84     1483.56     67.14 o 
  -1  -4  14      269.74      245.63     33.66 o 
   0  -4  14     4586.37     4533.14    119.65 o 
   1  -4  14       72.77       55.48     26.67 o 
   2  -4  14     1671.54     1708.28     72.15 o 
   3  -4  14      108.43      122.79     48.68 o 
   4  -4  14        5.92       64.74     44.71 o 
   5  -4  14      389.33      282.63     60.92 o 
  -7  -3  14      884.58      633.01     83.68 o 
  -6  -3  14        2.07       15.86     41.29 o 
  -5  -3  14     3106.23     3120.14     87.89 o 
  -4  -3  14       10.97       -3.30     23.24 o 
  -3  -3  14     5493.31     5461.37    130.61 o 
  -2  -3  14        1.77       24.63     23.83 o 
  -1  -3  14     1590.50     1683.80     64.00 o 
   0  -3  14      226.34      236.96     33.02 o 
   1  -3  14      318.23      382.89     39.07 o 
   2  -3  14       80.74      101.42     28.44 o 
   3  -3  14     1193.25     1389.21     72.93 o 
   4  -3  14       71.77      118.00     46.08 o 
   5  -3  14     1368.95     1525.28    112.33 o 
  -8  -2  14     3569.16     3749.95    182.95 o 
  -7  -2  14        0.65      -49.02     37.81 o 
  -6  -2  14     2584.55     2520.63     79.16 o 
  -5  -2  14       25.82       44.59     21.52 o 
  -4  -2  14      644.02      620.05     43.41 o 
  -3  -2  14      682.99      613.03     46.01 o 
  -2  -2  14      729.00      763.73     47.50 o 
  -1  -2  14      106.56       94.31     26.02 o 
   0  -2  14     2420.44     2313.59     79.43 o 
   1  -2  14       96.47       53.63     19.54 o 
   2  -2  14     2293.94     2303.35     68.77 o 
   3  -2  14      517.43      511.25     68.64 o 
   4  -2  14      262.95      295.48     60.57 o 
   5  -2  14      168.51      126.41     49.29 o 
  -8  -1  14       34.35        0.89     45.60 o 
  -7  -1  14      168.20      139.10     27.23 o 
  -6  -1  14        0.21      -28.42     18.95 o 
  -5  -1  14     2222.43     2071.27     94.76 o 
  -4  -1  14       42.75       62.62     23.15 o 
  -3  -1  14     7791.02     7795.20    248.04 o 
  -2  -1  14       78.35       64.65     20.38 o 
  -1  -1  14     2258.46     2136.83     77.14 o 
   0  -1  14      341.53      338.65     29.50 o 
   1  -1  14      104.82      110.83     22.59 o 
   2  -1  14       10.77       -0.48     22.27 o 
   3  -1  14      731.04      858.76     81.29 o 
   4  -1  14      187.45      234.98     53.05 o 
   5  -1  14     1145.08     1287.02     96.81 o 
  -8   0  14     1961.81     1955.67    220.01 o 
  -7   0  14        6.40        2.07     22.59 o 
  -6   0  14     6013.79     5727.42    139.47 o 
  -5   0  14     1478.67     1283.73     61.14 o 
  -4   0  14     1091.09     1116.53     56.62 o 
  -3   0  14      147.44      117.20     25.76 o 
  -2   0  14      110.21       90.30     25.70 o 
  -1   0  14      448.05      417.06     31.13 o 
   0   0  14     1151.14     1239.73     61.26 o 
   1   0  14        2.95      -16.45     20.01 o 
   2   0  14     3810.33     3997.39    109.76 o 
   3   0  14      120.96      120.67     43.55 o 
   4   0  14     1169.09     1124.10     90.45 o 
   5   0  14      255.67      214.81     49.50 o 
  -8   1  14        3.74       36.47     25.47 o 
  -7   1  14      735.51      764.07     85.12 o 
  -6   1  14        9.19       -6.73     35.62 o 
  -5   1  14      340.95      316.00     36.40 o 
  -4   1  14        1.59       -7.56     21.36 o 
  -3   1  14     5354.78     5192.01    128.15 o 
  -2   1  14       40.12       46.18     17.88 o 
  -1   1  14     4121.84     4107.11    110.09 o 
   0   1  14       90.15       63.53     23.81 o 
   1   1  14      905.53     1044.69    116.84 o 
   2   1  14      386.27      412.39     59.96 o 
   3   1  14      175.32      227.94     51.28 o 
   4   1  14      414.40      349.02     55.04 o 
  -8   2  14     1790.93     1836.00     79.65 o 
  -7   2  14       13.57       17.60     27.62 o 
  -6   2  14     4395.69     4597.75    126.66 o 
  -5   2  14       34.06       15.76     22.26 o 
  -4   2  14     3323.18     3079.02    136.46 o 
  -3   2  14        2.74      -18.55     19.02 o 
  -2   2  14      764.60      737.14     48.33 o 
  -1   2  14      653.82      558.63     42.65 o 
   0   2  14      662.81      695.19     47.63 o 
   1   2  14      143.44      155.73     30.19 o 
   2   2  14     2673.69     2772.91    134.55 o 
   3   2  14      358.87      467.84     59.48 o 
   4   2  14      967.98      990.51     77.19 o 
  -8   3  14        0.21        1.82     28.00 o 
  -7   3  14      581.65      548.53     76.30 o 
  -6   3  14       46.73       37.82     27.80 o 
  -5   3  14      462.95      412.24     59.68 o 
  -4   3  14        2.63       45.84     24.40 o 
  -3   3  14     2416.29     2348.61     93.27 o 
  -2   3  14       77.97       67.94     26.37 o 
  -1   3  14     4594.46     4731.52    121.75 o 
   0   3  14      449.12      386.63     38.90 o 
   1   3  14     1279.50     1319.04     62.41 o 
   2   3  14      674.56      577.23     62.90 o 
   3   3  14       13.36       -0.34     31.72 o 
  -7   4  14       65.96       18.52     28.08 o 
  -6   4  14     4169.63     4554.59    133.05 o 
  -5   4  14        0.49       14.90     24.73 o 
  -4   4  14     4942.41     5195.31    113.82 o 
  -3   4  14      145.79      154.99     32.24 o 
  -2   4  14      670.17      577.29     47.45 o 
  -1   4  14      131.31      103.27     28.91 o 
   0   4  14      269.20      261.45     35.53 o 
   1   4  14      279.09      293.33     36.27 o 
   2   4  14     1257.03     1163.07     81.36 o 
   3   4  14       62.62       57.09     25.58 o 
  -7   5  14     1424.56     1568.92     80.80 o 
  -6   5  14      123.13      143.97     37.44 o 
  -5   5  14      710.22      653.75     43.70 o 
  -4   5  14       24.77       22.43     25.97 o 
  -3   5  14      955.95      923.47     57.94 o 
  -2   5  14       22.90        3.27     23.29 o 
  -1   5  14     3686.30     3987.48    113.89 o 
   0   5  14       96.16       80.45     27.87 o 
   1   5  14     1974.79     2081.80     66.39 o 
   2   5  14      252.00      242.82     33.44 o 
  -6   6  14     1486.95     1524.55     80.36 o 
  -5   6  14       15.73       55.35     33.64 o 
  -4   6  14     3143.86     3288.40    153.07 o 
  -3   6  14       68.25      104.43     31.15 o 
  -2   6  14     1279.00     1242.75     65.05 o 
  -1   6  14      164.23      149.52     49.60 o 
   0   6  14      245.34      322.79     35.55 o 
  -3   7  14      119.20      127.67     34.61 o 
  -2   7  14        0.66       15.85     25.39 o 
  -2  -8  15      121.40      219.94     58.80 o 
  -1  -8  15       34.07       13.47     39.17 o 
   0  -8  15      949.96      971.01     57.37 o 
   1  -8  15      163.65      116.99     31.11 o 
   2  -8  15     1262.49     1366.39     71.22 o 
  -4  -7  15        8.76       44.37     44.92 o 
  -3  -7  15     1718.22     1748.50    115.81 o 
  -2  -7  15       35.87       66.32     44.51 o 
  -1  -7  15     3060.65     3051.58     93.19 o 
   0  -7  15       51.93       47.29     27.19 o 
   1  -7  15      445.01      513.68     46.80 o 
   2  -7  15       30.39        9.06     26.28 o 
   3  -7  15      154.27      155.06     52.03 o 
  -5  -6  15       33.53       22.08     43.28 o 
  -4  -6  15     1627.21     1568.69    112.67 o 
  -3  -6  15      378.73      509.34     71.24 o 
  -2  -6  15      413.80      408.68     65.26 o 
  -1  -6  15      359.19      312.93     71.55 o 
   0  -6  15      152.84      162.98     32.38 o 
   1  -6  15       72.40       57.66     27.72 o 
   2  -6  15     1233.99     1394.38     85.53 o 
   3  -6  15       81.44       44.03     44.99 o 
  -6  -5  15       29.35      -16.61     39.65 o 
  -5  -5  15      177.33       94.01     49.77 o 
  -4  -5  15      115.19       79.65     44.23 o 
  -3  -5  15     1504.99     1458.19     68.57 o 
  -2  -5  15       41.71       57.16     24.70 o 
  -1  -5  15     2482.63     2331.46     85.33 o 
   0  -5  15       95.16       51.86     35.21 o 
   1  -5  15     2078.80     2133.58     82.47 o 
   2  -5  15      130.60      120.07     31.87 o 
   3  -5  15      216.45      148.70     55.72 o 
   4  -5  15      111.17      103.03     55.17 o 
  -6  -4  15     2136.52     2238.55    132.91 o 
  -5  -4  15        0.89      -16.20     34.53 o 
  -4  -4  15     3752.24     3642.70    112.05 o 
  -3  -4  15      291.56      259.98     34.25 o 
  -2  -4  15     1208.78     1005.30     56.37 o 
  -1  -4  15      220.13      170.96     32.61 o 
   0  -4  15      410.12      374.52     40.99 o 
   1  -4  15      406.93      423.95     48.71 o 
   2  -4  15      630.31      628.42     48.91 o 
   3  -4  15       68.65       82.31     46.22 o 
   4  -4  15     1158.32     1352.99    112.40 o 
  -7  -3  15     2407.49     2149.27    138.24 o 
  -6  -3  15        8.98       -8.55     40.27 o 
  -5  -3  15      695.63      667.35     43.96 o 
  -4  -3  15        3.54      -19.98     19.58 o 
  -3  -3  15      731.23      659.83     71.03 o 
  -2  -3  15       70.49       75.60     26.54 o 
  -1  -3  15     2733.45     2750.41     91.82 o 
   0  -3  15       14.99       17.89     22.94 o 
   1  -3  15     2943.52     3027.70     98.19 o 
   2  -3  15       78.85       48.88     27.24 o 
   3  -3  15       20.72        8.00     39.99 o 
   4  -3  15       61.20       57.43     46.08 o 
  -7  -2  15        2.09       27.62     45.26 o 
  -6  -2  15     1250.15     1204.44     57.78 o 
  -5  -2  15        4.36       23.54     21.32 o 
  -4  -2  15     5626.20     5194.93    131.23 o 
  -3  -2  15      370.24      378.11     56.13 o 
  -2  -2  15     2799.32     2701.53     90.20 o 
  -1  -2  15      239.02      266.91     34.94 o 
   0  -2  15       57.50       48.12     25.28 o 
   1  -2  15      593.00      542.51     62.15 o 
   2  -2  15      156.72      202.57     74.52 o 
   3  -2  15      135.19      135.37     49.70 o 
   4  -2  15     1654.70     1927.21    126.21 o 
  -7  -1  15     2973.44     3120.46    104.98 o 
  -6  -1  15       22.05      -10.23     25.88 o 
  -5  -1  15     1199.40     1163.10     60.51 o 
  -4  -1  15      501.26      451.83     55.38 o 
  -3  -1  15      124.35      100.02     28.85 o 
  -2  -1  15        5.60      -10.77     20.15 o 
  -1  -1  15     2107.71     1973.12     92.71 o 
   0  -1  15      139.55      122.90     27.75 o 
   1  -1  15     1852.61     1915.15     63.30 o 
   2  -1  15       33.00       49.98     41.09 o 
   3  -1  15      541.54      545.30     72.47 o 
   4  -1  15      173.52      129.83     50.25 o 
  -7   0  15        1.71      -26.91     22.17 o 
  -6   0  15      790.36      858.56     86.42 o 
  -5   0  15       55.65       57.80     37.53 o 
  -4   0  15     4313.93     4249.79    117.76 o 
  -3   0  15        1.31       -0.55     20.67 o 
  -2   0  15     5006.50     5018.88    177.45 o 
  -1   0  15      139.79      121.47     29.91 o 
   0   0  15     1688.86     1735.35     73.65 o 
   1   0  15      422.37      461.67     42.66 o 
   2   0  15      143.80      208.66     52.78 o 
   3   0  15      382.67      321.33     59.68 o 
   4   0  15      802.11      833.60     84.78 o 
  -7   1  15     4199.74     4344.13    191.22 o 
  -6   1  15       19.31      -20.65     37.26 o 
  -5   1  15     2117.81     2217.85     89.77 o 
  -4   1  15      142.78      180.16     56.13 o 
  -3   1  15      624.84      558.59     46.02 o 
  -2   1  15      114.78       61.80     37.67 o 
  -1   1  15      633.09      571.93     36.64 o 
   0   1  15      225.99      199.25     34.26 o 
   1   1  15     1129.14     1192.06     61.32 o 
   2   1  15       26.40       -1.50     34.87 o 
   3   1  15     1807.36     1815.63    114.65 o 
  -7   2  15        1.09       17.02     27.07 o 
  -6   2  15      269.26      264.63     39.00 o 
  -5   2  15       56.42       78.15     27.87 o 
  -4   2  15     2165.70     2172.43     84.26 o 
  -3   2  15       13.14        6.34     31.93 o 
  -2   2  15     4214.53     4142.39     96.43 o 
  -1   2  15      168.60      190.75     47.65 o 
   0   2  15     1601.21     1785.48     74.86 o 
   1   2  15      330.39      374.15     40.01 o 
   2   2  15      260.87      237.30     53.67 o 
   3   2  15      305.17      294.60     54.28 o 
  -7   3  15     1712.81     1748.91    309.91 o 
  -6   3  15        1.46        9.04     25.43 o 
  -5   3  15     4628.13     4817.95    135.98 o 
  -4   3  15      144.44      152.04     34.01 o 
  -3   3  15      469.85      462.35     52.26 o 
  -2   3  15      137.17      149.62     42.70 o 
  -1   3  15      118.43       92.28     29.37 o 
   0   3  15       14.83      -33.31     22.60 o 
   1   3  15     1518.20     1619.44     71.99 o 
   2   3  15      171.71      144.32     44.17 o 
  -6   4  15      431.11      365.68     47.07 o 
  -5   4  15        0.77       -1.46     38.59 o 
  -4   4  15      916.19     1084.30     52.65 o 
  -3   4  15       78.09       59.93     28.23 o 
  -2   4  15     2938.09     2910.79    102.62 o 
  -1   4  15       62.63       53.05     40.51 o 
   0   4  15     2802.65     2917.88     96.94 o 
   1   4  15      472.21      480.99     44.23 o 
  -5   5  15     3651.32     4056.03    182.68 o 
  -4   5  15       79.67       89.31     30.95 o 
  -3   5  15     1684.93     1769.40     80.37 o 
  -2   5  15      124.68      113.24     31.77 o 
  -1   5  15       82.49       88.58     29.73 o 
   0   5  15       71.62       53.86     27.68 o 
  -3   6  15       23.15       -6.09     27.55 o 
  -2  -7  16       86.17       29.47     45.40 o 
  -1  -7  16      404.20      468.21     56.10 o 
   0  -7  16      105.60       81.20     31.16 o 
   1  -7  16      611.84      636.29     52.44 o 
  -4  -6  16      619.41      532.65     78.28 o 
  -3  -6  16       36.48       80.47     43.07 o 
  -2  -6  16     2871.88     2818.61     91.56 o 
  -1  -6  16       36.20       33.20     25.46 o 
   0  -6  16     1266.85     1342.04     69.33 o 
   1  -6  16       29.40      -13.52     25.60 o 
   2  -6  16      274.62      257.72     41.73 o 
  -5  -5  16     2392.27     2232.13    133.32 o 
  -4  -5  16       31.22       50.87     43.55 o 
  -3  -5  16     1301.21     1262.44     61.08 o 
  -2  -5  16      141.46      130.58     74.42 o 
  -1  -5  16      272.60      213.57     36.91 o 
   0  -5  16      219.10      176.82     34.83 o 
   1  -5  16      873.39      979.45     61.19 o 
   2  -5  16      111.65      124.16     52.92 o 
   3  -5  16     1046.43     1140.98    108.50 o 
  -5  -4  16       33.52       69.26     45.67 o 
  -4  -4  16      513.86      492.73     42.79 o 
  -3  -4  16       19.17       21.50     25.30 o 
  -2  -4  16     2419.38     2330.77    106.00 o 
  -1  -4  16       15.47       13.89     33.88 o 
   0  -4  16     2775.25     2892.80     99.28 o 
   1  -4  16       93.22      164.15     35.72 o 
   2  -4  16      641.54      577.23     77.53 o 
   3  -4  16      223.23      237.78     59.41 o 
  -6  -3  16        0.09       24.41     48.34 o 
  -5  -3  16     3528.93     3390.27     98.94 o 
  -4  -3  16       20.29       58.23     26.79 o 
  -3  -3  16     2570.63     2536.58     89.99 o 
  -2  -3  16       63.71       45.83     25.94 o 
  -1  -3  16      276.23      218.25     35.21 o 
   0  -3  16      126.08      106.06     30.91 o 
   1  -3  16      420.82      460.53     45.92 o 
   2  -3  16      146.99      129.42     50.59 o 
   3  -3  16     1081.86     1279.09    108.43 o 
  -6  -2  16      903.22      965.30     62.66 o 
  -5  -2  16       24.65       51.46     26.35 o 
  -4  -2  16      191.84      201.47     33.48 o 
  -3  -2  16      112.03       82.76     27.24 o 
  -2  -2  16     1824.68     1748.80     75.13 o 
  -1  -2  16        4.59      -20.35     21.60 o 
   0  -2  16     2929.62     3021.24     99.32 o 
   1  -2  16       76.66       88.94     43.76 o 
   2  -2  16     1698.92     1629.33    117.52 o 
   3  -2  16      313.17      212.96     57.91 o 
  -6  -1  16       47.52        3.04     23.63 o 
  -5  -1  16     2824.77     2567.63    130.65 o 
  -4  -1  16        3.59       16.11     23.26 o 
  -3  -1  16     4396.21     4254.41    121.11 o 
  -2  -1  16       92.09       66.22     27.46 o 
  -1  -1  16      548.77      562.17     47.05 o 
   0  -1  16      248.60      233.59     36.56 o 
   1  -1  16      331.09      359.06     34.61 o 
   2  -1  16      437.38      465.72     69.39 o 
   3  -1  16      429.46      538.60     75.20 o 
  -6   0  16     2463.80     2569.23    200.93 o 
  -5   0  16       84.69       67.54     56.06 o 
  -4   0  16      283.93      310.30     40.19 o 
  -3   0  16       32.70       13.82     25.51 o 
  -2   0  16      492.97      520.63     47.17 o 
  -1   0  16      177.07      191.86     34.48 o 
   0   0  16     1967.22     1994.62    107.00 o 
   1   0  16       35.28       19.15     25.92 o 
   2   0  16     1801.65     1929.40    124.29 o 
   3   0  16      141.09      228.14     58.52 o 
  -6   1  16        0.04      -27.30     24.20 o 
  -5   1  16     1089.99     1161.90     99.13 o 
  -4   1  16       27.01       -8.14     38.08 o 
  -3   1  16     3814.68     3873.28    385.22 o 
  -2   1  16       17.21        4.43     23.70 o 
  -1   1  16     1234.94     1245.05     66.83 o 
   0   1  16       27.91       25.86     25.06 o 
   1   1  16      176.97      158.03     34.24 o 
   2   1  16      120.63      128.94     48.88 o 
  -6   2  16     2299.45     2150.62     88.94 o 
  -5   2  16       58.30       45.33     48.71 o 
  -4   2  16      579.43      561.96     49.82 o 
  -3   2  16       28.33       29.60     25.55 o 
  -2   2  16       56.31       32.75     21.91 o 
  -1   2  16       46.43       55.85     42.05 o 
   0   2  16     1543.78     1500.90    184.52 o 
   1   2  16       93.62       75.61     29.45 o 
  -5   3  16      669.30      669.70    117.42 o 
  -4   3  16      124.55      173.27     36.40 o 
  -3   3  16     1667.56     1782.10     81.63 o 
  -2   3  16        7.51      -12.39     22.56 o 
  -1   3  16     2321.63     2211.99    132.56 o 
   0   3  16      362.42      371.29     42.73 o 
   1   3  16      407.58      402.33     52.51 o 
  -4   4  16     1409.89     1481.89    201.99 o 
  -3   4  16      157.99      122.20     34.31 o 
  -2   4  16      476.50      482.73     47.38 o 
  -1   4  16       94.92       46.33     34.29 o 
  -3  -5  17     1712.81     1759.98     73.90 o 
  -2  -5  17       39.46       35.08     34.08 o 
  -1  -5  17     1640.97     1673.32    119.34 o 
   0  -5  17       28.94       18.77     26.78 o 
   1  -5  17      805.98      783.51    109.97 o 
  -4  -4  17     1875.12     1878.99     76.51 o 
  -3  -4  17       92.85       97.15     31.17 o 
  -2  -4  17      145.02      188.97     35.96 o 
  -1  -4  17        3.85        7.68     27.10 o 
   0  -4  17      468.28      470.85     47.91 o 
   1  -4  17      102.01      112.30     34.59 o 
  -4  -3  17        1.16       11.25     24.75 o 
  -3  -3  17     1033.50      982.81     61.26 o 
  -2  -3  17       38.13        8.82     45.57 o 
  -1  -3  17     3333.46     3294.85    109.37 o 
   0  -3  17      127.07      127.12     42.90 o 
   1  -3  17      682.88      645.23     99.10 o 
  -5  -2  17        1.24        5.96     25.51 o 
  -4  -2  17     2855.61     3035.18    102.51 o 
  -3  -2  17       23.21       26.98     25.32 o 
  -2  -2  17      742.88      699.17     53.95 o 
  -1  -2  17      197.70      211.91     67.99 o 
   0  -2  17       36.44       19.63     27.76 o 
   1  -2  17      288.46      315.81     42.64 o 
  -5  -1  17      349.55      389.69    124.33 o 
  -4  -1  17       49.56       24.70     25.69 o 
  -3  -1  17      570.66      575.77     58.86 o 
  -2  -1  17        2.29       51.33     27.10 o 
  -1  -1  17     1433.79     1540.98     99.78 o 
   0  -1  17       74.68       21.08     28.13 o 
   1  -1  17     1705.18     1854.06     82.50 o 
  -5   0  17        0.25        0.55     25.30 o 
  -4   0  17     2669.06     2620.53    102.93 o 
  -3   0  17      109.71       95.67     63.65 o 
  -2   0  17     1471.26     1519.89     81.94 o 
  -1   0  17      385.37      380.80     45.02 o 
   0   0  17      295.26      330.67     78.49 o 
   1   0  17       79.17      117.77     33.81 o 
  -5   1  17      652.22      621.15     69.63 o 
  -4   1  17       40.53       92.92     30.90 o 
  -3   1  17       72.08       42.35     28.80 o 
  -2   1  17        2.07       34.21     28.37 o 
  -1   1  17     1174.11     1185.99     67.42 o 
   0   1  17       15.07       36.14     29.89 o 
  -4   2  17     2108.57     2271.80     93.86 o 
  -3   2  17        9.42        0.27     41.98 o 
  -2   2  17     1852.12     1850.22     83.10 o 
  -1   2  17       46.88       50.21     30.22 o 
  -2  -2  18     1991.02     2063.98     88.92 o 
  -2  -1  18      201.34      165.84     37.21 o 
                                                 
